# Supplementary material for: Undiagnosed hypertension and associated factors among older adults in Gedeo zone, southern Ethiopia: A mixed methods approach
Source: PLoS One. 2025 May 5;20(5):e0322610. doi: 10.1371/journal.pone.0322610 (PMC12052162; doi:10.1371/journal.pone.0322610)
Supplement: S1 Dataset — (XLSX) [file pone.0322610.s003.xlsx]

## Sheet: Sheet1
Q1Age	Q2Sex	Q3Residence	Q4Maritalstatus	Q5Educationalstatus	Q6Religion	Q7Occupation	Q8Householdmonthlyincome	Q9Ethnicity	Q1Haveyoueverchewingchat	Q2Haveyoueversmokingcigarra	Q3Haveyoueverdrinkingalcoho	Q4Doyouengageinphysicalexe	Q1Chronicrenalfailure	Q2Haveyoueverdiagnosedwith	Q3Haveyoudiagnosedforheart	Q4Dyslipidemias	Q1SystolicBloodpressure	Q2Diastolicbloodpressure	Q1ThechanceofgettingHTNinc	Q2YoungadultsdontgetHTN	Q3Ifyouareoverweightyouar	Q4Regularexercisecanhelpred	Q5HTNaffectsmenonly	Q6PregnancyrelatedHTNisasi	Q7Overconsumptionofsaltcause	Q8Drinkingalcohollowersther	Q9Allofthefollowingarechan	Q10Coldweatherincreasetheri	Q11Alloftheselifestylechang	Q12BPishighwhenitisover1	Q13HTNhassymptomsalways	Q14Agoodbloodpressureis	Q15ApersonisdiagnosedwithH	Q16WhyisHTNcalledasilent	Q17Allofthefollowinghealth	Q18Highbloodpressureharmsyo	Q19HTNisnotlifethreatening	Q20Therearevarioustypesofm	Q21Takingbloodpressuremedica	Sex	Residence	education_status	religion	Occupation	Ethnicity	ever_chew_chat	ever_smoke_cigarette	ever_drink_alcihol	engage_in_physicalex
60	Male	Urban	Married	Unable to read and write	Orthodox Christian	Farmer	1200	Gedeo	Never	Never	Never	No	No	No	Yes	Yes	142	92	I do not know	Yes	No	Yes	No	No	I do not know	No	Eat baked chicken instead of fried	Yes	Walking briskly for 30 minutes, three times a week	Yes	No	120/80	Elevated blood pressure at three different times	The risk of dying from HTN is low	Heart attack	Causing you to have diabetes	I don't know	Yes	Yes	Male	Urban	Unable to read and write	Orthodox Christian	Farmer	Gedeo	Never	Never	Never	No
62	Male	Rural	Married	Write & read-only	Protestant	Unemployed	1800	Oromo	Never	Never	Never	No	No	No	Yes	No	128	88	Yes	Yes	Yes	Yes	No	I do not know	Yes	Yes	Eat baked chicken instead of fried	Yes	Walking briskly for 30 minutes, three times a week	Yes	Yes	I don’t know	A lot of stress and tension	The risk of dying from HTN is low	I don't know	I don't know	I don't know	Yes	No	Male	Rural	Write & read-only	Protestant	Unemployed	Oromo	Never	Never	Never	No
65	Male	Urban	Married	Write & read-only	Protestant	Farmer	2000	Gedeo	Current/Former	Current/Former	Current/Former	No	No	No	No	No	110	70	No	I do not know	Yes	Yes	Yes	No	No	Yes	Eat fast food or fried food	Yes	Lifting weights frequently	I don't know	No	I don’t know	A lot of headaches	The risk of dying from HTN is low	Stroke	Causing you to gain weight	I don't know	Yes	Yes	Male	Urban	Write & read-only	Protestant	Farmer	Gedeo	Current/Former	Current/Former	Current/Former	No
52	Male	Rural	Married	Unable to read and write	Orthodox Christian	Farmer	800	Gedeo	Never	Never	Never	No	No	No	No	No	142	90	I do not know	I do not know	I do not know	Yes	No	I do not know	Yes	No	Avoid adding table salt to food	I do not know	I do not know	I don't know	I don’t know	I don’t know	I don’t know	I don’t know	I don't know	I don't know	I don't know	No	I do know	Male	Rural	Unable to read and write	Orthodox Christian	Farmer	Gedeo	Never	Never	Never	No
55	Female	Urban	Divorced	Write & read-only	Protestant	Government employee	4000	Oromo	Current/Former	Never	Current/Former	Yes	No	No	No	No	119	79	Yes	Yes	Yes	Yes	No	I do not know	Yes	No	I don't know	No	Lifting weights frequently	Yes	No	120/80	Elevated blood pressure at three different times	HTN may have no symptoms, and it can be life threatening	I don't know	Damaging your blood vessels	No	Yes	I do know	Female	Urban	Write & read-only	Protestant	Government employee	Oromo	Current/Former	Never	Current/Former	Yes
54	Female	Rural	Divorced	Unable to read and write	Orthodox Christian	Unemployed	900	Gedeo	Current/Former	Current/Former	Current/Former	No	No	No	No	No	132	84	I do not know	I do not know	I do not know	Yes	I don’t know	I do not know	Yes	No	Stop eating potato chips	I do not know	Quitting cigarette smoking	Yes	No	I don’t know	Family member(s) with high blood pressure	The risk of dying from HTN is low	Arthritis	Making you nervous	I don't know	Yes	I do know	Female	Rural	Unable to read and write	Orthodox Christian	Unemployed	Gedeo	Current/Former	Current/Former	Current/Former	No
65	Male	Urban	Married	Primary educations completed (1-8)	Muslim	Other	2000	Gurage	Current/Former	Never	Current/Former	Yes	Yes	Yes	Yes	No	142	89	Yes	Yes	Yes	Yes	No	I do not know	Yes	No	Eat fast food or fried food	Yes	Walking briskly for 30 minutes, three times a week	No	No	145/110	Family member(s) with high blood pressure	The risk of dying from HTN is low	Kidney failure	Causing you to have diabetes	No	Yes	Yes	Male	Urban	Primary educations completed (1-8)	Muslim	Other	Gurage	Current/Former	Never	Current/Former	Yes
55	Male	Urban	Divorced	Secondary educations completed (9-12)	Protestant	Unemployed	1000	Gedeo	Never	Current/Former	Never	No	No	No	No	No	118	77	No	I do not know	I do not know	Yes	I don’t know	I do not know	I do not know	I do not know	I don't know	I do not know	I do not know	I don't know	I don’t know	180/100	A lot of stress and tension	When person does not have pain or feel ill, he/she is okay	Stroke	I don't know	I don't know	No	I do know	Male	Urban	Secondary educations completed (9-12)	Protestant	Unemployed	Gedeo	Never	Current/Former	Never	No
55	Male	Urban	Divorced	Unable to read and write	Catholic	Merchant	1400	Oromo	Never	Never	Never	No	Yes	Yes	Yes	No	138	88	No	I do not know	I do not know	Yes	I don’t know	I do not know	I do not know	No	Stop eating potato chips	I do not know	Quitting cigarette smoking	I don't know	I don’t know	140/90	Family member(s) with high blood pressure	When person does not have pain or feel ill, he/she is okay	Stroke	Making you nervous	I don't know	No	No	Male	Urban	Unable to read and write	Catholic	Merchant	Oromo	Never	Never	Never	No
55	Female	Rural	Married	Write & read-only	Muslim	Merchant	3500	Gedeo	Current/Former	Never	Current/Former	Yes	No	No	No	No	119	78	No	I do not know	Yes	Yes	No	Yes	Yes	No	Eat baked chicken instead of fried	I do not know	Walking briskly for 30 minutes, three times a week	Yes	I don’t know	140/90	Family member(s) with high blood pressure	When person does not have pain or feel ill, he/she is okay	Stroke	Causing you to gain weight	I don't know	No	No	Female	Rural	Write & read-only	Muslim	Merchant	Gedeo	Current/Former	Never	Current/Former	Yes
58	Male	Urban	Married	Write & read-only	Protestant	Unemployed	2000	Oromo	Never	Current/Former	Current/Former	Yes	No	No	No	No	140	89	No	Yes	Yes	Yes	No	Yes	Yes	Yes	Eat baked chicken instead of fried	No	Walking briskly for 30 minutes, three times a week	Yes	I don’t know	I don’t know	Family member(s) with high blood pressure	The risk of dying from HTN is low	Heart attack	Causing you to have diabetes	I don't know	No	Yes	Male	Urban	Write & read-only	Protestant	Unemployed	Oromo	Never	Current/Former	Current/Former	Yes
62	Female	Rural	Divorced	Unable to read and write	Orthodox Christian	Unemployed	1000	Gedeo	Never	Never	Never	No	No	No	No	No	118	79	No	Yes	No	No	No	I do not know	No	No	Stop eating potato chips	I do not know	Quitting cigarette smoking	No	I don’t know	I don’t know	A lot of stress and tension	When person does not have pain or feel ill, he/she is okay	I don't know	Making you nervous	I don't know	No	I do know	Female	Rural	Unable to read and write	Orthodox Christian	Unemployed	Gedeo	Never	Never	Never	No
50	Male	Rural	Divorced	Unable to read and write	Orthodox Christian	Unemployed	1800	Gedeo	Never	Current/Former	Current/Former	No	No	No	No	No	144	94	No	No	No	No	I don’t know	I do not know	I do not know	I do not know	Avoid adding table salt to food	I do not know	Walking briskly for 30 minutes, three times a week	I don't know	I don’t know	I don’t know	I don’t know	I don’t know	I don't know	I don't know	I don't know	No	I do know	Male	Rural	Unable to read and write	Orthodox Christian	Unemployed	Gedeo	Never	Current/Former	Current/Former	No
58	Female	Urban	Married	Unable to read and write	Orthodox Christian	Unemployed	3000	Oromo	Never	Never	Never	Yes	Yes	Yes	Yes	No	116	71	Yes	No	No	Yes	Yes	Yes	Yes	No	Eat baked chicken instead of fried	Yes	Walking briskly for 30 minutes, three times a week	No	No	145/110	A lot of headaches	The risk of dying from HTN is low	Heart attack	Causing you to gain weight	I don't know	Yes	Yes	Female	Urban	Unable to read and write	Orthodox Christian	Unemployed	Oromo	Never	Never	Never	Yes
71	Female	Rural	Married	Unable to read and write	Orthodox Christian	Unemployed	500	Gedeo	Current/Former	Current/Former	Current/Former	No	No	No	No	No	123	79	No	I do not know	I do not know	Yes	I don’t know	I do not know	No	I do not know	Stop eating potato chips	I do not know	I do not know	Yes	No	I don’t know	Family member(s) with high blood pressure	When person does not have pain or feel ill, he/she is okay	I don't know	Making you nervous	I don't know	No	I do know	Female	Rural	Unable to read and write	Orthodox Christian	Unemployed	Gedeo	Current/Former	Current/Former	Current/Former	No
55	Male	Urban	Married	Write & read-only	Protestant	Merchant	4500	Gurage	Current/Former	Never	Never	No	Yes	Yes	Yes	No	142	90	Yes	Yes	Yes	Yes	No	I do not know	Yes	No	Eat baked chicken instead of fried	Yes	Walking briskly for 30 minutes, three times a week	Yes	No	I don’t know	A lot of headaches	When person does not have pain or feel ill, he/she is okay	I don't know	Causing you to gain weight	I don't know	No	I do know	Male	Urban	Write & read-only	Protestant	Merchant	Gurage	Current/Former	Never	Never	No
55	Male	Urban	Married	Write & read-only	Protestant	Merchant	5000	Gedeo	Current/Former	Never	Never	No	No	Yes	No	No	118	79	I do not know	I do not know	Yes	Yes	Yes	Yes	Yes	No	Eat baked chicken instead of fried	Yes	I do not know	I don't know	Yes	145/110	A lot of headaches	The risk of dying from HTN is low	Heart attack	Causing you to have diabetes	No	Yes	No	Male	Urban	Write & read-only	Protestant	Merchant	Gedeo	Current/Former	Never	Never	No
68	Male	Urban	Divorced	Primary educations completed (1-8)	Orthodox Christian	Merchant	7000	Gurage	Current/Former	Current/Former	Current/Former	No	No	No	No	No	116	76	I do not know	No	Yes	Yes	Yes	Yes	Yes	No	I don't know	Yes	I do not know	Yes	No	140/90	I don’t know	When person does not have pain or feel ill, he/she is okay	Kidney failure	Causing you to gain weight	I don't know	No	I do know	Male	Urban	Primary educations completed (1-8)	Orthodox Christian	Merchant	Gurage	Current/Former	Current/Former	Current/Former	No
68	Male	Rural	Married	Unable to read and write	Orthodox Christian	Unemployed	1700	Gedeo	Never	Never	Never	Yes	No	No	No	No	115	76	I do not know	I do not know	I do not know	No	I don’t know	No	No	No	I don't know	I do not know	Quitting cigarette smoking	I don't know	I don’t know	I don’t know	I don’t know	I don’t know	I don't know	I don't know	I don't know	No	I do know	Male	Rural	Unable to read and write	Orthodox Christian	Unemployed	Gedeo	Never	Never	Never	Yes
55	Female	Urban	Widowed	Primary educations completed (1-8)	Muslim	Merchant	5000	Gurage	Current/Former	Never	Current/Former	No	No	No	Yes	No	131	85	Yes	I do not know	Yes	Yes	No	I do not know	Yes	No	Eat fast food or fried food	No	Lifting weights frequently	I don't know	No	I don’t know	A lot of headaches	I don’t know	Heart attack	Causing you to have diabetes	I don't know	No	I do know	Female	Urban	Primary educations completed (1-8)	Muslim	Merchant	Gurage	Current/Former	Never	Current/Former	No
72	Female	Urban	Divorced	Unable to read and write	Catholic	Unemployed	700	Sidama	Never	Never	Never	Yes	No	No	No	No	115	78	No	I do not know	Yes	Yes	No	No	No	No	Avoid adding table salt to food	No	Lifting weights frequently	Yes	Yes	180/100	A lot of headaches	The risk of dying from HTN is low	Stroke	Causing you to gain weight	I don't know	Yes	No	Female	Urban	Unable to read and write	Catholic	Unemployed	Sidama	Never	Never	Never	Yes
80	Female	Rural	Married	Unable to read and write	Other	Other	700	Others	Never	Never	Current/Former	No	No	No	No	No	124	81	I do not know	I do not know	I do not know	I do not Know	I don’t know	I do not know	I do not know	No	I don't know	I do not know	I do not know	I don't know	I don’t know	I don’t know	I don’t know	I don’t know	I don't know	I don't know	I don't know	Yes	Yes	Female	Rural	Unable to read and write	Other	Other	Others	Never	Never	Current/Former	No
50	Male	Urban	Married	Secondary educations completed (9-12)	Catholic	Private employee	7000	Gurage	Current/Former	Never	Current/Former	Yes	No	No	No	No	141	88	I do not know	Yes	Yes	Yes	No	No	Yes	Yes	Avoid adding table salt to food	I do not know	Quitting cigarette smoking	I don't know	No	I don’t know	A lot of headaches	The risk of dying from HTN is low	Arthritis	Damaging your blood vessels	I don't know	Yes	No	Male	Urban	Secondary educations completed (9-12)	Catholic	Private employee	Gurage	Current/Former	Never	Current/Former	Yes
59	Female	Rural	Widowed	Secondary educations completed (9-12)	Other	Farmer	2000	Gedeo	Never	Current/Former	Never	No	No	No	No	No	132	86	No	I do not know	I do not know	Yes	I don’t know	I do not know	I do not know	I do not know	Avoid adding table salt to food	I do not know	Quitting cigarette smoking	I don't know	No	I don’t know	A lot of stress and tension	When person does not have pain or feel ill, he/she is okay	Kidney failure	Making you nervous	I don't know	No	I do know	Female	Rural	Secondary educations completed (9-12)	Other	Farmer	Gedeo	Never	Current/Former	Never	No
50	Male	Urban	Married	Diploma and above	Protestant	Farmer	2500	Gedeo	Current/Former	Never	Current/Former	No	No	No	Yes	No	141	92	Yes	No	Yes	Yes	No	No	Yes	No	I don't know	I do not know	Walking briskly for 30 minutes, three times a week	I don't know	No	I don’t know	A lot of headaches	The risk of dying from HTN is low	Kidney failure	Causing you to gain weight	I don't know	Yes	No	Male	Urban	Diploma and above	Protestant	Farmer	Gedeo	Current/Former	Never	Current/Former	No
55	Female	Rural	Married	Unable to read and write	Protestant	Farmer	2700	Gedeo	Never	Never	Never	No	No	No	No	No	114	76	No	No	No	No	I don’t know	I do not know	I do not know	I do not know	Eat fast food or fried food	I do not know	Quitting cigarette smoking	Yes	I don’t know	140/90	A lot of headaches	The risk of dying from HTN is low	Arthritis	Damaging your blood vessels	No	Yes	I do know	Female	Rural	Unable to read and write	Protestant	Farmer	Gedeo	Never	Never	Never	No
56	Female	Urban	Widowed	Diploma and above	Muslim	Government employee	3000	Gurage	Current/Former	Current/Former	Never	No	Yes	No	Yes	No	126	80	Yes	No	Yes	Yes	No	I do not know	Yes	No	Avoid adding table salt to food	Yes	Lifting weights frequently	Yes	Yes	145/110	Elevated blood pressure at three different times	The risk of dying from HTN is low	Kidney failure	Causing you to have diabetes	No	Yes	No	Female	Urban	Diploma and above	Muslim	Government employee	Gurage	Current/Former	Current/Former	Never	No
55	Male	Rural	Divorced	Write & read-only	Protestant	Farmer	3200	Gedeo	Never	Never	Current/Former	Yes	No	No	No	Yes	118	78	I do not know	I do not know	I do not know	I do not Know	No	I do not know	No	I do not know	I don't know	I do not know	Quitting cigarette smoking	Yes	I don’t know	145/110	Elevated blood pressure at three different times	The risk of dying from HTN is low	Stroke	Causing you to have diabetes	I don't know	Yes	Yes	Male	Rural	Write & read-only	Protestant	Farmer	Gedeo	Never	Never	Current/Former	Yes
54	Female	Rural	Widowed	Unable to read and write	Protestant	Farmer	600	Gedeo	Never	Current/Former	Never	No	No	No	No	No	116	78	No	I do not know	I do not know	I do not Know	I don’t know	No	I do not know	I do not know	Eat baked chicken instead of fried	No	Walking briskly for 30 minutes, three times a week	No	I don’t know	120/80	I don’t know	When person does not have pain or feel ill, he/she is okay	Stroke	Causing you to gain weight	I don't know	No	I do know	Female	Rural	Unable to read and write	Protestant	Farmer	Gedeo	Never	Current/Former	Never	No
50	Male	Urban	Divorced	Diploma and above	Orthodox Christian	Merchant	8000	Gurage	Current/Former	Never	Current/Former	Yes	No	Yes	Yes	No	130	81	Yes	Yes	Yes	Yes	No	I do not know	Yes	Yes	Avoid adding table salt to food	Yes	Lifting weights frequently	No	Yes	120/80	Elevated blood pressure at three different times	The risk of dying from HTN is low	Arthritis	Damaging your blood vessels	I don't know	Yes	Yes	Male	Urban	Diploma and above	Orthodox Christian	Merchant	Gurage	Current/Former	Never	Current/Former	Yes
60	Female	Rural	Widowed	Unable to read and write	Protestant	Unemployed	500	Gedeo	Never	Never	Never	No	No	No	No	No	119	77	I do not know	No	No	Yes	I don’t know	I do not know	Yes	I do not know	Stop eating potato chips	No	I do not know	I don't know	I don’t know	140/90	Family member(s) with high blood pressure	When person does not have pain or feel ill, he/she is okay	Kidney failure	Making you nervous	I don't know	No	I do know	Female	Rural	Unable to read and write	Protestant	Unemployed	Gedeo	Never	Never	Never	No
72	Female	Urban	Married	Diploma and above	Protestant	Private employee	7000	Oromo	Current/Former	Never	Current/Former	No	No	No	No	No	139	87	I do not know	I do not know	I do not know	Yes	No	I do not know	Yes	No	I don't know	I do not know	Quitting cigarette smoking	Yes	I don’t know	180/100	Family member(s) with high blood pressure	When person does not have pain or feel ill, he/she is okay	Stroke	Causing you to gain weight	I don't know	No	I do know	Female	Urban	Diploma and above	Protestant	Private employee	Oromo	Current/Former	Never	Current/Former	No
80	Female	Rural	Divorced	Primary educations completed (1-8)	Protestant	Unemployed	800	Gedeo	Never	Never	Never	No	No	No	No	No	113	71	Yes	No	I do not know	Yes	No	I do not know	Yes	I do not know	I don't know	I do not know	I do not know	Yes	I don’t know	180/100	A lot of stress and tension	When person does not have pain or feel ill, he/she is okay	Kidney failure	Making you nervous	I don't know	No	I do know	Female	Rural	Primary educations completed (1-8)	Protestant	Unemployed	Gedeo	Never	Never	Never	No
53	Male	Urban	Married	Diploma and above	Muslim	Other	3200	Sidama	Current/Former	Never	Never	No	No	No	No	No	116	77	I do not know	Yes	Yes	Yes	No	I do not know	Yes	Yes	I don't know	Yes	Lifting weights frequently	No	No	145/110	A lot of headaches	The risk of dying from HTN is low	Kidney failure	Making you nervous	I don't know	No	No	Male	Urban	Diploma and above	Muslim	Other	Sidama	Current/Former	Never	Never	No
82	Female	Urban	Married	Unable to read and write	Orthodox Christian	Unemployed	1000	Gedeo	Never	Current/Former	Never	No	Yes	No	Yes	No	142	93	No	No	No	I do not Know	I don’t know	I do not know	Yes	No	Eat baked chicken instead of fried	I do not know	Walking briskly for 30 minutes, three times a week	Yes	I don’t know	140/90	Family member(s) with high blood pressure	When person does not have pain or feel ill, he/she is okay	Heart attack	Causing you to gain weight	I don't know	No	No	Female	Urban	Unable to read and write	Orthodox Christian	Unemployed	Gedeo	Never	Current/Former	Never	No
68	Female	Rural	Married	Write & read-only	Muslim	Other	2000	Oromo	Current/Former	Never	Current/Former	No	No	No	Yes	Yes	134	85	No	I do not know	I do not know	I do not Know	I don’t know	I do not know	Yes	I do not know	I don't know	No	Quitting cigarette smoking	Yes	I don’t know	180/100	Family member(s) with high blood pressure	When person does not have pain or feel ill, he/she is okay	Stroke	Causing you to gain weight	I don't know	No	I do know	Female	Rural	Write & read-only	Muslim	Other	Oromo	Current/Former	Never	Current/Former	No
85	Male	Urban	Married	Unable to read and write	Orthodox Christian	Unemployed	1000	Oromo	Never	Never	Never	No	No	Yes	Yes	No	119	74	No	No	No	No	No	I do not know	Yes	I do not know	Stop eating potato chips	No	Walking briskly for 30 minutes, three times a week	Yes	I don’t know	145/110	A lot of headaches	The risk of dying from HTN is low	Kidney failure	Making you nervous	I don't know	No	I do know	Male	Urban	Unable to read and write	Orthodox Christian	Unemployed	Oromo	Never	Never	Never	No
50	Female	Rural	Married	Secondary educations completed (9-12)	Orthodox Christian	Unemployed	2000	Sidama	Current/Former	Current/Former	Current/Former	Yes	No	Yes	Yes	Yes	142	94	Yes	Yes	Yes	Yes	No	No	Yes	No	Stop eating potato chips	Yes	Walking briskly for 30 minutes, three times a week	Yes	I don’t know	140/90	A lot of headaches	The risk of dying from HTN is low	Stroke	Causing you to have diabetes	I don't know	Yes	No	Female	Rural	Secondary educations completed (9-12)	Orthodox Christian	Unemployed	Sidama	Current/Former	Current/Former	Current/Former	Yes
52	Male	Urban	Widowed	Diploma and above	Orthodox Christian	Unemployed	1300	Gedeo	Current/Former	Current/Former	Current/Former	Yes	No	Yes	Yes	Yes	143	94	Yes	No	I do not know	Yes	No	No	No	I do not know	I don't know	I do not know	Quitting cigarette smoking	Yes	I don’t know	180/100	A lot of stress and tension	When person does not have pain or feel ill, he/she is okay	Kidney failure	Making you nervous	I don't know	No	No	Male	Urban	Diploma and above	Orthodox Christian	Unemployed	Gedeo	Current/Former	Current/Former	Current/Former	Yes
55	Female	Rural	Divorced	Unable to read and write	Orthodox Christian	Unemployed	1500	Sidama	Current/Former	Never	Never	No	No	Yes	No	Yes	143	91	Yes	Yes	No	Yes	No	No	Yes	Yes	Eat baked chicken instead of fried	Yes	Lifting weights frequently	No	No	120/80	A lot of stress and tension	HTN may have no symptoms, and it can be life threatening	Arthritis	Damaging your blood vessels	I don't know	No	I do know	Female	Rural	Unable to read and write	Orthodox Christian	Unemployed	Sidama	Current/Former	Never	Never	No
80	Male	Urban	Married	Unable to read and write	Protestant	Unemployed	2000	Gedeo	Never	Never	Never	No	No	No	No	No	135	84	Yes	Yes	Yes	Yes	No	I do not know	I do not know	I do not know	Avoid adding table salt to food	I do not know	I do not know	Yes	I don’t know	180/100	Family member(s) with high blood pressure	When person does not have pain or feel ill, he/she is okay	Kidney failure	Making you nervous	I don't know	No		Male	Urban	Unable to read and write	Protestant	Unemployed	Gedeo	Never	Never	Never	No
51	Male	Rural	Divorced	Write & read-only	Muslim	Merchant	5000	Gurage	Current/Former	Never	Current/Former	No	Yes	Yes	Yes	No	145	96	I do not know	No	I do not know	Yes	I don’t know	I do not know	Yes	I do not know	I don't know	I do not know	I do not know	I don't know	I don’t know	I don’t know	A lot of stress and tension	When person does not have pain or feel ill, he/she is okay	Arthritis	Causing you to have diabetes	I don't know	No	I do know	Male	Rural	Write & read-only	Muslim	Merchant	Gurage	Current/Former	Never	Current/Former	No
55	Female	Rural	Widowed	Unable to read and write	Protestant	Unemployed	1200	Gedeo	Never	Never	Never	Yes	Yes	Yes	No	No	140	91	Yes	Yes	Yes	Yes	No	I do not know	Yes	Yes	Stop eating potato chips	Yes	Walking briskly for 30 minutes, three times a week	Yes	No	140/90	A lot of headaches	The risk of dying from HTN is low	Heart attack	Causing you to have diabetes	No	Yes	No	Female	Rural	Unable to read and write	Protestant	Unemployed	Gedeo	Never	Never	Never	Yes
88	Female	Rural	Divorced	Write & read-only	Muslim	Unemployed	800	Gedeo	Never	Never	Never	No	No	No	No	No	144	95	No	No	I do not know	Yes	I don’t know	I do not know	Yes	I do not know	I don't know	I do not know	I do not know	I don't know	I don’t know	I don’t know	I don’t know	I don’t know	I don't know	I don't know	I don't know	No	I do know	Female	Rural	Write & read-only	Muslim	Unemployed	Gedeo	Never	Never	Never	No
50	Female	Urban	Married	Secondary educations completed (9-12)	Orthodox Christian	Unemployed	2500	Sidama	Current/Former	Current/Former	Current/Former	No	Yes	Yes	Yes	No	146	98	I do not know	I do not know	I do not know	Yes	I don’t know	I do not know	Yes	I do not know	Avoid adding table salt to food	I do not know	Quitting cigarette smoking	No	No	145/110	A lot of headaches	The risk of dying from HTN is low	Heart attack	Causing you to have diabetes	No	No	I do know	Female	Urban	Secondary educations completed (9-12)	Orthodox Christian	Unemployed	Sidama	Current/Former	Current/Former	Current/Former	No
50	Male	Urban	Married	Secondary educations completed (9-12)	Protestant	Merchant	3000	Gurage	Current/Former	Never	Current/Former	Yes	No	Yes	Yes	No	139	87	Yes	Yes	Yes	Yes	No	Yes	Yes	Yes	Eat fast food or fried food	Yes	Lifting weights frequently	No	No	120/80	A lot of headaches	The risk of dying from HTN is low	Arthritis	Damaging your blood vessels	I don't know	Yes	Yes	Male	Urban	Secondary educations completed (9-12)	Protestant	Merchant	Gurage	Current/Former	Never	Current/Former	Yes
55	Female	Rural	Divorced	Primary educations completed (1-8)	Catholic	Unemployed	1700	Sidama	Current/Former	Never	Current/Former	Yes	Yes	Yes	Yes	No	141	93	No	No	No	No	I don’t know	I do not know	Yes	I do not know	I don't know	I do not know	I do not know	Yes	I don’t know	140/90	Family member(s) with high blood pressure	When person does not have pain or feel ill, he/she is okay	Kidney failure	Making you nervous	I don't know	No	I do know	Female	Rural	Primary educations completed (1-8)	Catholic	Unemployed	Sidama	Current/Former	Never	Current/Former	Yes
89	Female	Rural	Married	Unable to read and write	Protestant	Unemployed	1000	Gedeo	Current/Former	Current/Former	Current/Former	No	No	No	No	No	145	92	No	I do not know	I do not know	Yes	I don’t know	I do not know	Yes	I do not know	I don't know	I do not know	I do not know	I don't know	I don’t know	I don’t know	I don’t know	I don’t know	I don't know	I don't know	I don't know	No	I do know	Female	Rural	Unable to read and write	Protestant	Unemployed	Gedeo	Current/Former	Current/Former	Current/Former	No
50	Male	Urban	Widowed	Secondary educations completed (9-12)	Orthodox Christian	Unemployed	2000	Oromo	Never	Never	Never	No	No	No	No	No	119	79	I do not know	I do not know	I do not know	Yes	I don’t know	No	No	I do not know	Avoid adding table salt to food	I do not know	Walking briskly for 30 minutes, three times a week	No	I don’t know	145/110	Family member(s) with high blood pressure	The risk of dying from HTN is low	Stroke	Causing you to gain weight	I don't know	No	I do know	Male	Urban	Secondary educations completed (9-12)	Orthodox Christian	Unemployed	Oromo	Never	Never	Never	No
53	Female	Rural	Widowed	Unable to read and write	Protestant	Private employee	1300	Gedeo	Current/Former	Current/Former	Current/Former	No	No	No	No	No	113	71	Yes	No	Yes	Yes	Yes	Yes	Yes	Yes	I don't know	Yes	Walking briskly for 30 minutes, three times a week	No	Yes	120/80	Family member(s) with high blood pressure	HTN may have no symptoms, and it can be life threatening	Arthritis	Causing you to have diabetes	No	Yes	Yes	Female	Rural	Unable to read and write	Protestant	Private employee	Gedeo	Current/Former	Current/Former	Current/Former	No
57	Male	Urban	Divorced	Diploma and above	Protestant	Unemployed	1900	Gedeo	Current/Former	Current/Former	Current/Former	Yes	No	No	No	No	116	77	I do not know	I do not know	No	Yes	Yes	I do not know	No	Yes	Avoid adding table salt to food	Yes	Lifting weights frequently	No	Yes	120/80	Elevated blood pressure at three different times	The risk of dying from HTN is low	Heart attack	Causing you to have diabetes	I don't know	Yes	Yes	Male	Urban	Diploma and above	Protestant	Unemployed	Gedeo	Current/Former	Current/Former	Current/Former	Yes
53	Male	Rural	Divorced	Primary educations completed (1-8)	Protestant	Merchant	6000	Gurage	Current/Former	Never	Current/Former	No	No	No	Yes	No	117	75	I do not know	I do not know	I do not know	Yes	I don’t know	No	I do not know	Yes	Eat fast food or fried food	I do not know	Lifting weights frequently	Yes	I don’t know	145/110	A lot of headaches	The risk of dying from HTN is low	Stroke	Making you nervous	I don't know	Yes	I do know	Male	Rural	Primary educations completed (1-8)	Protestant	Merchant	Gurage	Current/Former	Never	Current/Former	No
50	Female	Urban	Married	Write & read-only	Orthodox Christian	Unemployed	1700	Sidama	Never	Never	Never	Yes	Yes	No	No	No	116	78	I do not know	Yes	No	Yes	I don’t know	I do not know	Yes	I do not know	Eat fast food or fried food	No	Walking briskly for 30 minutes, three times a week	Yes	I don’t know	140/90	Family member(s) with high blood pressure	When person does not have pain or feel ill, he/she is okay	Stroke	Causing you to gain weight	I don't know	Yes	I do know	Female	Urban	Write & read-only	Orthodox Christian	Unemployed	Sidama	Never	Never	Never	Yes
60	Male	Urban	Married	Unable to read and write	Orthodox Christian	Farmer	1200	Gedeo	Never	Never	Never	No	No	No	Yes	Yes	142	92	I do not know	Yes	No	Yes	No	No	I do not know	No	Eat baked chicken instead of fried	Yes	Walking briskly for 30 minutes, three times a week	No	No	120/80	Elevated blood pressure at three different times	The risk of dying from HTN is low	Heart attack	Causing you to have diabetes	I don't know	Yes	Yes	Male	Urban	Unable to read and write	Orthodox Christian	Farmer	Gedeo	Never	Never	Never	No
62	Male	Rural	Married	Write & read-only	Protestant	Unemployed	1800	Oromo	Never	Never	Never	No	No	No	Yes	No	128	88	Yes	Yes	Yes	Yes	No	I do not know	Yes	Yes	Eat baked chicken instead of fried	Yes	Walking briskly for 30 minutes, three times a week	I don't know	Yes	I don’t know	A lot of stress and tension	The risk of dying from HTN is low	I don't know	I don't know	I don't know	Yes	No	Male	Rural	Write & read-only	Protestant	Unemployed	Oromo	Never	Never	Never	No
65	Male	Urban	Married	Write & read-only	Protestant	Farmer	2000	Gedeo	Current/Former	Current/Former	Current/Former	No	No	No	No	No	110	70	No	I do not know	Yes	Yes	Yes	No	No	Yes	Eat fast food or fried food	Yes	Lifting weights frequently	I don't know	No	I don’t know	A lot of headaches	The risk of dying from HTN is low	Stroke	Causing you to gain weight	I don't know	Yes	Yes	Male	Urban	Write & read-only	Protestant	Farmer	Gedeo	Current/Former	Current/Former	Current/Former	No
52	Male	Rural	Married	Unable to read and write	Orthodox Christian	Farmer	800	Gedeo	Never	Never	Never	No	No	No	No	No	130	80	I do not know	I do not know	I do not know	Yes	No	I do not know	Yes	No	Avoid adding table salt to food	I do not know	I do not know	I don't know	I don’t know	I don’t know	I don’t know	I don’t know	I don't know	I don't know	I don't know	No	I do know	Male	Rural	Unable to read and write	Orthodox Christian	Farmer	Gedeo	Never	Never	Never	No
55	Female	Urban	Divorced	Write & read-only	Protestant	Government employee	4000	Oromo	Current/Former	Never	Current/Former	Yes	No	No	No	No	119	79	Yes	Yes	Yes	Yes	No	I do not know	Yes	No	I don't know	No	Lifting weights frequently	No	No	120/80	Elevated blood pressure at three different times	HTN may have no symptoms, and it can be life threatening	I don't know	Damaging your blood vessels	No	Yes	I do know	Female	Urban	Write & read-only	Protestant	Government employee	Oromo	Current/Former	Never	Current/Former	Yes
54	Female	Rural	Divorced	Unable to read and write	Orthodox Christian	Unemployed	900	Gedeo	Current/Former	Current/Former	Current/Former	No	No	No	No	No	132	84	I do not know	I do not know	I do not know	I do not Know	I don’t know	I do not know	Yes	No	Stop eating potato chips	I do not know	Quitting cigarette smoking	I don't know	No	I don’t know	Family member(s) with high blood pressure	The risk of dying from HTN is low	Arthritis	Making you nervous	I don't know	Yes	I do know	Female	Rural	Unable to read and write	Orthodox Christian	Unemployed	Gedeo	Current/Former	Current/Former	Current/Former	No
65	Male	Urban	Married	Primary educations completed (1-8)	Muslim	Other	2000	Gurage	Current/Former	Never	Current/Former	Yes	Yes	Yes	Yes	No	138	88	Yes	Yes	Yes	Yes	No	I do not know	Yes	No	Eat fast food or fried food	Yes	Walking briskly for 30 minutes, three times a week	Yes	No	145/110	Family member(s) with high blood pressure	The risk of dying from HTN is low	Kidney failure	Causing you to have diabetes	No	Yes	Yes	Male	Urban	Primary educations completed (1-8)	Muslim	Other	Gurage	Current/Former	Never	Current/Former	Yes
55	Male	Urban	Divorced	Secondary educations completed (9-12)	Protestant	Unemployed	1000	Gedeo	Never	Never	Never	No	No	No	No	No	118	77	No	I do not know	I do not know	I do not Know	I don’t know	I do not know	I do not know	I do not know	I don't know	I do not know	I do not know	Yes	I don’t know	180/100	A lot of stress and tension	When person does not have pain or feel ill, he/she is okay	Stroke	I don't know	I don't know	No	I do know	Male	Urban	Secondary educations completed (9-12)	Protestant	Unemployed	Gedeo	Never	Never	Never	No
55	Male	Urban	Divorced	Unable to read and write	Catholic	Merchant	1400	Oromo	Never	Current/Former	Never	No	Yes	Yes	Yes	No	120	78	No	I do not know	I do not know	I do not Know	I don’t know	I do not know	I do not know	No	Stop eating potato chips	I do not know	Quitting cigarette smoking	Yes	I don’t know	140/90	Family member(s) with high blood pressure	When person does not have pain or feel ill, he/she is okay	Stroke	Making you nervous	I don't know	No	No	Male	Urban	Unable to read and write	Catholic	Merchant	Oromo	Never	Current/Former	Never	No
60	Male	Urban	Married	Unable to read and write	Orthodox Christian	Farmer	1200	Gedeo	Never	Never	Never	No	No	No	Yes	Yes	142	92	I do not know	Yes	No	Yes	No	No	I do not know	No	Eat baked chicken instead of fried	Yes	Walking briskly for 30 minutes, three times a week	No	No	120/80	Elevated blood pressure at three different times	The risk of dying from HTN is low	Heart attack	Causing you to have diabetes	I don't know	Yes	Yes	Male	Urban	Unable to read and write	Orthodox Christian	Farmer	Gedeo	Never	Never	Never	No
62	Male	Rural	Married	Write & read-only	Protestant	Unemployed	1800	Oromo	Never	Never	Never	No	No	No	Yes	No	128	88	Yes	Yes	Yes	Yes	No	I do not know	Yes	Yes	Eat baked chicken instead of fried	Yes	Walking briskly for 30 minutes, three times a week	I don't know	Yes	I don’t know	A lot of stress and tension	The risk of dying from HTN is low	I don't know	I don't know	I don't know	Yes	No	Male	Rural	Write & read-only	Protestant	Unemployed	Oromo	Never	Never	Never	No
65	Male	Urban	Married	Write & read-only	Protestant	Farmer	2000	Gedeo	Current/Former	Current/Former	Current/Former	No	No	No	No	No	110	70	No	I do not know	Yes	Yes	Yes	No	No	Yes	Eat fast food or fried food	Yes	Lifting weights frequently	I don't know	No	I don’t know	A lot of headaches	The risk of dying from HTN is low	Stroke	Causing you to gain weight	I don't know	Yes	Yes	Male	Urban	Write & read-only	Protestant	Farmer	Gedeo	Current/Former	Current/Former	Current/Former	No
52	Male	Rural	Married	Unable to read and write	Orthodox Christian	Farmer	800	Gedeo	Never	Never	Never	No	No	No	No	No	130	80	I do not know	I do not know	I do not know	Yes	No	I do not know	Yes	No	Avoid adding table salt to food	I do not know	I do not know	I don't know	I don’t know	I don’t know	I don’t know	I don’t know	I don't know	I don't know	I don't know	No	I do know	Male	Rural	Unable to read and write	Orthodox Christian	Farmer	Gedeo	Never	Never	Never	No
55	Female	Urban	Divorced	Write & read-only	Protestant	Government employee	4000	Oromo	Current/Former	Never	Current/Former	Yes	No	No	No	No	119	79	Yes	Yes	Yes	Yes	No	I do not know	Yes	No	I don't know	No	Lifting weights frequently	No	No	120/80	Elevated blood pressure at three different times	HTN may have no symptoms, and it can be life threatening	I don't know	Damaging your blood vessels	No	Yes	I do know	Female	Urban	Write & read-only	Protestant	Government employee	Oromo	Current/Former	Never	Current/Former	Yes
54	Female	Rural	Divorced	Unable to read and write	Orthodox Christian	Unemployed	900	Gedeo	Current/Former	Current/Former	Current/Former	No	No	No	No	No	132	84	I do not know	I do not know	I do not know	I do not Know	I don’t know	I do not know	Yes	No	Stop eating potato chips	I do not know	Quitting cigarette smoking	I don't know	No	I don’t know	Family member(s) with high blood pressure	The risk of dying from HTN is low	Arthritis	Making you nervous	I don't know	Yes	I do know	Female	Rural	Unable to read and write	Orthodox Christian	Unemployed	Gedeo	Current/Former	Current/Former	Current/Former	No
65	Male	Urban	Married	Primary educations completed (1-8)	Muslim	Other	2000	Gurage	Current/Former	Never	Current/Former	Yes	Yes	Yes	Yes	No	141	91	Yes	Yes	Yes	Yes	No	I do not know	Yes	No	Eat fast food or fried food	Yes	Walking briskly for 30 minutes, three times a week	Yes	No	145/110	Family member(s) with high blood pressure	The risk of dying from HTN is low	Kidney failure	Causing you to have diabetes	No	Yes	Yes	Male	Urban	Primary educations completed (1-8)	Muslim	Other	Gurage	Current/Former	Never	Current/Former	Yes
55	Male	Urban	Divorced	Secondary educations completed (9-12)	Protestant	Unemployed	1000	Gedeo	Never	Never	Never	No	No	No	No	No	118	77	No	I do not know	I do not know	I do not Know	I don’t know	I do not know	I do not know	I do not know	I don't know	I do not know	I do not know	Yes	I don’t know	180/100	A lot of stress and tension	When person does not have pain or feel ill, he/she is okay	Stroke	I don't know	I don't know	No	I do know	Male	Urban	Secondary educations completed (9-12)	Protestant	Unemployed	Gedeo	Never	Never	Never	No
55	Male	Urban	Divorced	Unable to read and write	Catholic	Merchant	1400	Oromo	Never	Never	Never	No	Yes	Yes	Yes	No	138	86	No	I do not know	I do not know	I do not Know	I don’t know	I do not know	I do not know	No	Stop eating potato chips	I do not know	Quitting cigarette smoking	Yes	I don’t know	140/90	Family member(s) with high blood pressure	When person does not have pain or feel ill, he/she is okay	Stroke	Making you nervous	I don't know	No	No	Male	Urban	Unable to read and write	Catholic	Merchant	Oromo	Never	Never	Never	No
55	Female	Rural	Married	Write & read-only	Muslim	Merchant	3500	Gedeo	Current/Former	Never	Current/Former	Yes	No	No	No	No	119	78	No	I do not know	Yes	Yes	No	Yes	Yes	No	Eat baked chicken instead of fried	I do not know	Walking briskly for 30 minutes, three times a week	Yes	I don’t know	140/90	Family member(s) with high blood pressure	When person does not have pain or feel ill, he/she is okay	Stroke	Causing you to gain weight	I don't know	No	No	Female	Rural	Write & read-only	Muslim	Merchant	Gedeo	Current/Former	Never	Current/Former	Yes
58	Male	Urban	Married	Write & read-only	Protestant	Unemployed	2000	Oromo	Never	Never	Current/Former	Yes	No	No	No	No	141	93	No	Yes	Yes	Yes	No	Yes	Yes	Yes	Eat baked chicken instead of fried	No	Walking briskly for 30 minutes, three times a week	I don't know	I don’t know	I don’t know	Family member(s) with high blood pressure	The risk of dying from HTN is low	Heart attack	Causing you to have diabetes	I don't know	No	Yes	Male	Urban	Write & read-only	Protestant	Unemployed	Oromo	Never	Never	Current/Former	Yes
62	Female	Rural	Divorced	Unable to read and write	Orthodox Christian	Unemployed	1000	Gedeo	Never	Never	Never	No	No	No	No	No	118	79	No	Yes	No	No	No	I do not know	No	I do not know	Stop eating potato chips	I do not know	Quitting cigarette smoking	I don't know	I don’t know	I don’t know	A lot of stress and tension	When person does not have pain or feel ill, he/she is okay	I don't know	Making you nervous	I don't know	No	I do know	Female	Rural	Unable to read and write	Orthodox Christian	Unemployed	Gedeo	Never	Never	Never	No
50	Male	Rural	Divorced	Unable to read and write	Orthodox Christian	Unemployed	1800	Gedeo	Never	Never	Current/Former	No	No	No	No	No	144	94	No	No	No	No	I don’t know	I do not know	I do not know	I do not know	Avoid adding table salt to food	I do not know	Walking briskly for 30 minutes, three times a week	I don't know	I don’t know	I don’t know	I don’t know	I don’t know	I don't know	I don't know	I don't know	No	I do know	Male	Rural	Unable to read and write	Orthodox Christian	Unemployed	Gedeo	Never	Never	Current/Former	No
58	Female	Urban	Married	Unable to read and write	Orthodox Christian	Unemployed	3000	Oromo	Never	Never	Never	Yes	Yes	Yes	Yes	No	116	71	Yes	No	No	Yes	Yes	Yes	Yes	Yes	Eat baked chicken instead of fried	Yes	Walking briskly for 30 minutes, three times a week	Yes	No	145/110	A lot of headaches	The risk of dying from HTN is low	Heart attack	Causing you to gain weight	I don't know	Yes	Yes	Female	Urban	Unable to read and write	Orthodox Christian	Unemployed	Oromo	Never	Never	Never	Yes
71	Female	Rural	Married	Unable to read and write	Orthodox Christian	Unemployed	500	Gedeo	Current/Former	Current/Former	Current/Former	No	No	No	No	No	143	93	No	I do not know	I do not know	I do not Know	I don’t know	I do not know	No	I do not know	Stop eating potato chips	I do not know	I do not know	I don't know	No	I don’t know	Family member(s) with high blood pressure	When person does not have pain or feel ill, he/she is okay	I don't know	Making you nervous	I don't know	No	I do know	Female	Rural	Unable to read and write	Orthodox Christian	Unemployed	Gedeo	Current/Former	Current/Former	Current/Former	No
55	Male	Urban	Married	Write & read-only	Protestant	Merchant	4500	Gurage	Current/Former	Never	Current/Former	No	Yes	Yes	Yes	No	144	98	Yes	Yes	Yes	Yes	No	I do not know	Yes	No	Eat baked chicken instead of fried	Yes	Walking briskly for 30 minutes, three times a week	I don't know	No	I don’t know	A lot of headaches	When person does not have pain or feel ill, he/she is okay	I don't know	Causing you to gain weight	I don't know	No	I do know	Male	Urban	Write & read-only	Protestant	Merchant	Gurage	Current/Former	Never	Current/Former	No
55	Male	Urban	Married	Write & read-only	Protestant	Merchant	5000	Gedeo	Current/Former	Never	Current/Former	No	No	Yes	No	No	118	79	I do not know	I do not know	Yes	Yes	Yes	Yes	Yes	No	Eat baked chicken instead of fried	Yes	I do not know	Yes	Yes	145/110	A lot of headaches	The risk of dying from HTN is low	Heart attack	Causing you to have diabetes	No	Yes	No	Male	Urban	Write & read-only	Protestant	Merchant	Gedeo	Current/Former	Never	Current/Former	No
68	Male	Urban	Divorced	Primary educations completed (1-8)	Orthodox Christian	Merchant	7000	Gurage	Current/Former	Current/Former	Current/Former	No	No	No	No	No	116	76	I do not know	No	Yes	Yes	Yes	Yes	Yes	No	I don't know	Yes	I do not know	Yes	No	140/90	I don’t know	When person does not have pain or feel ill, he/she is okay	Kidney failure	Causing you to gain weight	I don't know	No	I do know	Male	Urban	Primary educations completed (1-8)	Orthodox Christian	Merchant	Gurage	Current/Former	Current/Former	Current/Former	No
68	Male	Rural	Married	Unable to read and write	Orthodox Christian	Unemployed	1700	Gedeo	Never	Never	Never	Yes	No	No	No	No	115	76	I do not know	I do not know	I do not know	No	I don’t know	No	No	No	I don't know	I do not know	Quitting cigarette smoking	I don't know	I don’t know	I don’t know	I don’t know	I don’t know	I don't know	I don't know	I don't know	No	I do know	Male	Rural	Unable to read and write	Orthodox Christian	Unemployed	Gedeo	Never	Never	Never	Yes
55	Female	Urban	Widowed	Primary educations completed (1-8)	Muslim	Merchant	5000	Gurage	Current/Former	Never	Never	No	No	No	Yes	No	131	85	Yes	I do not know	Yes	Yes	No	I do not know	Yes	Yes	Eat fast food or fried food	No	Lifting weights frequently	I don't know	No	I don’t know	A lot of headaches	I don’t know	Heart attack	Causing you to have diabetes	I don't know	No	I do know	Female	Urban	Primary educations completed (1-8)	Muslim	Merchant	Gurage	Current/Former	Never	Never	No
72	Female	Urban	Divorced	Unable to read and write	Catholic	Unemployed	700	Sidama	Never	Never	Never	Yes	No	No	No	No	115	78	No	I do not know	Yes	Yes	Yes	No	No	Yes	Avoid adding table salt to food	No	Lifting weights frequently	Yes	Yes	180/100	A lot of headaches	The risk of dying from HTN is low	Stroke	Causing you to gain weight	I don't know	Yes	No	Female	Urban	Unable to read and write	Catholic	Unemployed	Sidama	Never	Never	Never	Yes
80	Female	Rural	Married	Unable to read and write	Other	Other	700	Others	Never	Never	Never	No	No	No	No	No	142	91	I do not know	I do not know	I do not know	I do not Know	I don’t know	I do not know	I do not know	I do not know	I don't know	I do not know	I do not know	I don't know	I don’t know	I don’t know	I don’t know	I don’t know	I don't know	I don't know	I don't know	Yes	Yes	Female	Rural	Unable to read and write	Other	Other	Others	Never	Never	Never	No
50	Male	Urban	Married	Secondary educations completed (9-12)	Catholic	Private employee	7000	Gurage	Current/Former	Never	Current/Former	Yes	No	No	No	No	118	76	I do not know	Yes	Yes	Yes	No	No	Yes	Yes	Avoid adding table salt to food	I do not know	Quitting cigarette smoking	I don't know	No	I don’t know	A lot of headaches	The risk of dying from HTN is low	Arthritis	Damaging your blood vessels	I don't know	Yes	No	Male	Urban	Secondary educations completed (9-12)	Catholic	Private employee	Gurage	Current/Former	Never	Current/Former	Yes
59	Female	Rural	Widowed	Secondary educations completed (9-12)	Other	Farmer	2000	Gedeo	Never	Never	Never	No	No	No	No	No	142	92	No	I do not know	I do not know	Yes	I don’t know	I do not know	I do not know	I do not know	Avoid adding table salt to food	I do not know	Quitting cigarette smoking	I don't know	No	I don’t know	A lot of stress and tension	When person does not have pain or feel ill, he/she is okay	Kidney failure	Making you nervous	I don't know	No	I do know	Female	Rural	Secondary educations completed (9-12)	Other	Farmer	Gedeo	Never	Never	Never	No
50	Male	Urban	Married	Diploma and above	Protestant	Farmer	2500	Gedeo	Current/Former	Never	Current/Former	No	No	No	Yes	No	116	71	Yes	No	Yes	Yes	No	No	Yes	No	I don't know	I do not know	Walking briskly for 30 minutes, three times a week	I don't know	No	I don’t know	A lot of headaches	The risk of dying from HTN is low	Kidney failure	Causing you to gain weight	I don't know	Yes	No	Male	Urban	Diploma and above	Protestant	Farmer	Gedeo	Current/Former	Never	Current/Former	No
55	Female	Rural	Married	Unable to read and write	Protestant	Farmer	2700	Gedeo	Never	Never	Never	No	No	No	No	No	144	96	No	No	No	No	I don’t know	I do not know	I do not know	I do not know	Eat fast food or fried food	I do not know	Quitting cigarette smoking	Yes	I don’t know	140/90	A lot of headaches	The risk of dying from HTN is low	Arthritis	Damaging your blood vessels	No	Yes	I do know	Female	Rural	Unable to read and write	Protestant	Farmer	Gedeo	Never	Never	Never	No
56	Female	Urban	Widowed	Diploma and above	Muslim	Government employee	3000	Gurage	Current/Former	Current/Former	Current/Former	No	Yes	No	Yes	No	140	94	Yes	No	Yes	Yes	No	I do not know	Yes	No	Avoid adding table salt to food	Yes	Lifting weights frequently	Yes	Yes	145/110	Elevated blood pressure at three different times	The risk of dying from HTN is low	Kidney failure	Causing you to have diabetes	No	Yes	No	Female	Urban	Diploma and above	Muslim	Government employee	Gurage	Current/Former	Current/Former	Current/Former	No
55	Male	Rural	Divorced	Write & read-only	Protestant	Farmer	3200	Gedeo	Never	Never	Current/Former	Yes	No	No	No	Yes	118	78	I do not know	I do not know	I do not know	I do not Know	No	I do not know	No	I do not know	I don't know	I do not know	Quitting cigarette smoking	Yes	I don’t know	145/110	Elevated blood pressure at three different times	The risk of dying from HTN is low	Stroke	Causing you to have diabetes	I don't know	Yes	Yes	Male	Rural	Write & read-only	Protestant	Farmer	Gedeo	Never	Never	Current/Former	Yes
54	Female	Rural	Widowed	Unable to read and write	Protestant	Farmer	600	Gedeo	Never	Never	Never	No	No	No	No	No	116	78	No	I do not know	I do not know	I do not Know	I don’t know	No	I do not know	I do not know	Eat baked chicken instead of fried	No	Walking briskly for 30 minutes, three times a week	No	I don’t know	120/80	I don’t know	When person does not have pain or feel ill, he/she is okay	Stroke	Causing you to gain weight	I don't know	No	I do know	Female	Rural	Unable to read and write	Protestant	Farmer	Gedeo	Never	Never	Never	No
50	Male	Urban	Divorced	Diploma and above	Orthodox Christian	Merchant	8000	Gurage	Current/Former	Never	Current/Former	Yes	No	Yes	Yes	No	130	81	Yes	Yes	Yes	Yes	No	I do not know	Yes	Yes	Avoid adding table salt to food	Yes	Lifting weights frequently	No	Yes	120/80	Elevated blood pressure at three different times	The risk of dying from HTN is low	Arthritis	Damaging your blood vessels	I don't know	Yes	Yes	Male	Urban	Diploma and above	Orthodox Christian	Merchant	Gurage	Current/Former	Never	Current/Former	Yes
60	Female	Rural	Widowed	Unable to read and write	Protestant	Unemployed	500	Gedeo	Never	Never	Never	No	No	No	No	No	119	77	I do not know	No	No	I do not Know	I don’t know	I do not know	I do not know	I do not know	Stop eating potato chips	No	I do not know	Yes	I don’t know	140/90	Family member(s) with high blood pressure	When person does not have pain or feel ill, he/she is okay	Kidney failure	Making you nervous	I don't know	No	I do know	Female	Rural	Unable to read and write	Protestant	Unemployed	Gedeo	Never	Never	Never	No
72	Female	Urban	Married	Diploma and above	Protestant	Private employee	7000	Oromo	Current/Former	Never	Never	No	No	No	No	No	141	92	I do not know	I do not know	I do not know	I do not Know	No	I do not know	I do not know	No	I don't know	I do not know	Quitting cigarette smoking	Yes	I don’t know	180/100	Family member(s) with high blood pressure	When person does not have pain or feel ill, he/she is okay	Stroke	Causing you to gain weight	I don't know	No	I do know	Female	Urban	Diploma and above	Protestant	Private employee	Oromo	Current/Former	Never	Never	No
80	Female	Rural	Divorced	Primary educations completed (1-8)	Protestant	Unemployed	800	Gedeo	Never	Never	Never	No	No	No	No	No	113	71	Yes	No	I do not know	I do not Know	No	I do not know	I do not know	I do not know	I don't know	I do not know	I do not know	Yes	I don’t know	180/100	A lot of stress and tension	When person does not have pain or feel ill, he/she is okay	Kidney failure	Making you nervous	I don't know	No	I do know	Female	Rural	Primary educations completed (1-8)	Protestant	Unemployed	Gedeo	Never	Never	Never	No
53	Male	Urban	Married	Diploma and above	Muslim	Other	3200	Sidama	Current/Former	Never	Current/Former	No	No	No	No	No	116	77	I do not know	Yes	Yes	Yes	No	I do not know	Yes	Yes	I don't know	Yes	Lifting weights frequently	Yes	No	145/110	A lot of headaches	The risk of dying from HTN is low	Kidney failure	Making you nervous	I don't know	No	No	Male	Urban	Diploma and above	Muslim	Other	Sidama	Current/Former	Never	Current/Former	No
82	Female	Urban	Married	Unable to read and write	Orthodox Christian	Unemployed	1000	Gedeo	Never	Never	Never	No	Yes	No	Yes	No	142	93	No	No	No	I do not Know	I don’t know	I do not know	I do not know	No	Eat baked chicken instead of fried	I do not know	Walking briskly for 30 minutes, three times a week	Yes	I don’t know	140/90	Family member(s) with high blood pressure	When person does not have pain or feel ill, he/she is okay	Heart attack	Causing you to gain weight	I don't know	No	No	Female	Urban	Unable to read and write	Orthodox Christian	Unemployed	Gedeo	Never	Never	Never	No
68	Female	Rural	Married	Write & read-only	Muslim	Other	2000	Oromo	Current/Former	Never	Never	No	No	No	Yes	Yes	134	85	No	I do not know	I do not know	I do not Know	I don’t know	I do not know	I do not know	I do not know	I don't know	No	Quitting cigarette smoking	Yes	I don’t know	180/100	Family member(s) with high blood pressure	When person does not have pain or feel ill, he/she is okay	Stroke	Causing you to gain weight	I don't know	No	I do know	Female	Rural	Write & read-only	Muslim	Other	Oromo	Current/Former	Never	Never	No
85	Male	Urban	Married	Unable to read and write	Orthodox Christian	Unemployed	1000	Oromo	Never	Never	Never	No	No	Yes	Yes	No	142	92	No	No	No	No	No	I do not know	I do not know	I do not know	Stop eating potato chips	No	Walking briskly for 30 minutes, three times a week	Yes	I don’t know	145/110	A lot of headaches	The risk of dying from HTN is low	Kidney failure	Making you nervous	I don't know	No	I do know	Male	Urban	Unable to read and write	Orthodox Christian	Unemployed	Oromo	Never	Never	Never	No
50	Female	Rural	Married	Secondary educations completed (9-12)	Orthodox Christian	Unemployed	2000	Sidama	Current/Former	Current/Former	Current/Former	Yes	No	Yes	Yes	Yes	142	94	Yes	Yes	Yes	Yes	No	No	Yes	No	Stop eating potato chips	Yes	Walking briskly for 30 minutes, three times a week	Yes	I don’t know	140/90	A lot of headaches	The risk of dying from HTN is low	Stroke	Causing you to have diabetes	I don't know	Yes	No	Female	Rural	Secondary educations completed (9-12)	Orthodox Christian	Unemployed	Sidama	Current/Former	Current/Former	Current/Former	Yes
52	Male	Urban	Widowed	Diploma and above	Orthodox Christian	Unemployed	1300	Gedeo	Current/Former	Current/Former	Current/Former	Yes	No	Yes	Yes	Yes	143	94	Yes	No	I do not know	I do not Know	No	No	No	I do not know	I don't know	I do not know	Quitting cigarette smoking	Yes	I don’t know	180/100	A lot of stress and tension	When person does not have pain or feel ill, he/she is okay	Kidney failure	Making you nervous	I don't know	No	No	Male	Urban	Diploma and above	Orthodox Christian	Unemployed	Gedeo	Current/Former	Current/Former	Current/Former	Yes
55	Female	Rural	Divorced	Unable to read and write	Orthodox Christian	Unemployed	1500	Sidama	Current/Former	Never	Never	No	No	Yes	No	Yes	143	91	Yes	Yes	No	Yes	No	No	Yes	Yes	Eat baked chicken instead of fried	Yes	Lifting weights frequently	No	No	120/80	A lot of stress and tension	HTN may have no symptoms, and it can be life threatening	Arthritis	Damaging your blood vessels	I don't know	No	I do know	Female	Rural	Unable to read and write	Orthodox Christian	Unemployed	Sidama	Current/Former	Never	Never	No
80	Male	Urban	Married	Unable to read and write	Protestant	Unemployed	2000	Gedeo	Never	Never	Never	No	No	No	No	No	144	95	Yes	Yes	Yes	Yes	No	I do not know	I do not know	I do not know	Avoid adding table salt to food	I do not know	I do not know	Yes	I don’t know	180/100	Family member(s) with high blood pressure	When person does not have pain or feel ill, he/she is okay	Kidney failure	Making you nervous	I don't know	No		Male	Urban	Unable to read and write	Protestant	Unemployed	Gedeo	Never	Never	Never	No
51	Male	Rural	Divorced	Write & read-only	Muslim	Merchant	5000	Gurage	Current/Former	Never	Current/Former	No	Yes	Yes	Yes	No	145	96	I do not know	No	I do not know	I do not Know	I don’t know	I do not know	I do not know	I do not know	I don't know	I do not know	I do not know	I don't know	I don’t know	I don’t know	A lot of stress and tension	When person does not have pain or feel ill, he/she is okay	Arthritis	Causing you to have diabetes	I don't know	No	I do know	Male	Rural	Write & read-only	Muslim	Merchant	Gurage	Current/Former	Never	Current/Former	No
55	Female	Rural	Widowed	Unable to read and write	Protestant	Unemployed	1200	Gedeo	Never	Never	Never	Yes	Yes	Yes	No	No	124	79	Yes	Yes	Yes	Yes	No	I do not know	Yes	Yes	Stop eating potato chips	Yes	Walking briskly for 30 minutes, three times a week	Yes	No	140/90	A lot of headaches	The risk of dying from HTN is low	Heart attack	Causing you to have diabetes	No	Yes	No	Female	Rural	Unable to read and write	Protestant	Unemployed	Gedeo	Never	Never	Never	Yes
88	Female	Rural	Divorced	Write & read-only	Muslim	Unemployed	800	Gedeo	Never	Never	Never	No	No	No	No	No	144	95	No	No	I do not know	I do not Know	I don’t know	I do not know	I do not know	I do not know	I don't know	I do not know	I do not know	I don't know	I don’t know	I don’t know	I don’t know	I don’t know	I don't know	I don't know	I don't know	No	I do know	Female	Rural	Write & read-only	Muslim	Unemployed	Gedeo	Never	Never	Never	No
50	Female	Urban	Married	Secondary educations completed (9-12)	Orthodox Christian	Unemployed	2500	Sidama	Current/Former	Current/Former	Current/Former	No	Yes	Yes	Yes	No	146	98	I do not know	I do not know	I do not know	I do not Know	I don’t know	I do not know	I do not know	I do not know	Avoid adding table salt to food	I do not know	Quitting cigarette smoking	Yes	No	145/110	A lot of headaches	The risk of dying from HTN is low	Heart attack	Causing you to have diabetes	No	No	I do know	Female	Urban	Secondary educations completed (9-12)	Orthodox Christian	Unemployed	Sidama	Current/Former	Current/Former	Current/Former	No
55	Female	Rural	Married	Write & read-only	Muslim	Merchant	3500	Gedeo	Current/Former	Never	Current/Former	Yes	No	No	No	No	119	78	No	I do not know	Yes	Yes	No	Yes	Yes	No	Eat baked chicken instead of fried	I do not know	Walking briskly for 30 minutes, three times a week	Yes	I don’t know	140/90	Family member(s) with high blood pressure	When person does not have pain or feel ill, he/she is okay	Stroke	Causing you to gain weight	I don't know	No	No	Female	Rural	Write & read-only	Muslim	Merchant	Gedeo	Current/Former	Never	Current/Former	Yes
58	Male	Urban	Married	Write & read-only	Protestant	Unemployed	2000	Oromo	Never	Never	Current/Former	Yes	No	No	No	No	141	93	No	Yes	Yes	Yes	No	Yes	Yes	Yes	Eat baked chicken instead of fried	No	Walking briskly for 30 minutes, three times a week	I don't know	I don’t know	I don’t know	Family member(s) with high blood pressure	The risk of dying from HTN is low	Heart attack	Causing you to have diabetes	I don't know	No	Yes	Male	Urban	Write & read-only	Protestant	Unemployed	Oromo	Never	Never	Current/Former	Yes
62	Female	Rural	Divorced	Unable to read and write	Orthodox Christian	Unemployed	1000	Gedeo	Never	Never	Never	No	No	No	No	No	118	79	No	Yes	No	No	No	I do not know	No	I do not know	Stop eating potato chips	I do not know	Quitting cigarette smoking	I don't know	I don’t know	I don’t know	A lot of stress and tension	When person does not have pain or feel ill, he/she is okay	I don't know	Making you nervous	I don't know	No	I do know	Female	Rural	Unable to read and write	Orthodox Christian	Unemployed	Gedeo	Never	Never	Never	No
50	Male	Rural	Divorced	Unable to read and write	Orthodox Christian	Unemployed	1800	Gedeo	Never	Never	Current/Former	No	No	No	No	No	144	94	No	No	No	No	I don’t know	I do not know	I do not know	I do not know	Avoid adding table salt to food	I do not know	Walking briskly for 30 minutes, three times a week	I don't know	I don’t know	I don’t know	I don’t know	I don’t know	I don't know	I don't know	I don't know	No	I do know	Male	Rural	Unable to read and write	Orthodox Christian	Unemployed	Gedeo	Never	Never	Current/Former	No
58	Female	Urban	Married	Unable to read and write	Orthodox Christian	Unemployed	3000	Oromo	Never	Never	Never	Yes	Yes	Yes	Yes	No	116	71	Yes	No	No	Yes	Yes	Yes	Yes	Yes	Eat baked chicken instead of fried	Yes	Walking briskly for 30 minutes, three times a week	Yes	No	145/110	A lot of headaches	The risk of dying from HTN is low	Heart attack	Causing you to gain weight	I don't know	Yes	Yes	Female	Urban	Unable to read and write	Orthodox Christian	Unemployed	Oromo	Never	Never	Never	Yes
71	Female	Rural	Married	Unable to read and write	Orthodox Christian	Unemployed	500	Gedeo	Current/Former	Current/Former	Current/Former	No	No	No	No	No	143	93	No	I do not know	I do not know	I do not Know	I don’t know	I do not know	No	I do not know	Stop eating potato chips	I do not know	I do not know	I don't know	No	I don’t know	Family member(s) with high blood pressure	When person does not have pain or feel ill, he/she is okay	I don't know	Making you nervous	I don't know	No	I do know	Female	Rural	Unable to read and write	Orthodox Christian	Unemployed	Gedeo	Current/Former	Current/Former	Current/Former	No
55	Male	Urban	Married	Write & read-only	Protestant	Merchant	4500	Gurage	Current/Former	Never	Current/Former	No	Yes	Yes	Yes	No	123	74	Yes	Yes	Yes	Yes	No	I do not know	Yes	Yes	Eat baked chicken instead of fried	Yes	Walking briskly for 30 minutes, three times a week	I don't know	No	I don’t know	A lot of headaches	When person does not have pain or feel ill, he/she is okay	I don't know	Causing you to gain weight	I don't know	No	I do know	Male	Urban	Write & read-only	Protestant	Merchant	Gurage	Current/Former	Never	Current/Former	No
55	Male	Urban	Married	Write & read-only	Protestant	Merchant	5000	Gedeo	Current/Former	Never	Current/Former	No	No	Yes	No	No	118	79	I do not know	I do not know	Yes	Yes	Yes	Yes	Yes	Yes	Eat baked chicken instead of fried	Yes	I do not know	yes	Yes	145/110	A lot of headaches	The risk of dying from HTN is low	Heart attack	Causing you to have diabetes	No	Yes	No	Male	Urban	Write & read-only	Protestant	Merchant	Gedeo	Current/Former	Never	Current/Former	No
68	Male	Urban	Divorced	Primary educations completed (1-8)	Orthodox Christian	Merchant	7000	Gurage	Current/Former	Current/Former	Current/Former	No	No	No	No	No	116	76	I do not know	No	Yes	Yes	Yes	Yes	Yes	Yes	I don't know	Yes	I do not know	Yes	No	140/90	I don’t know	When person does not have pain or feel ill, he/she is okay	Kidney failure	Causing you to gain weight	I don't know	No	I do know	Male	Urban	Primary educations completed (1-8)	Orthodox Christian	Merchant	Gurage	Current/Former	Current/Former	Current/Former	No
68	Male	Rural	Married	Unable to read and write	Orthodox Christian	Unemployed	1700	Gedeo	Never	Never	Never	Yes	No	No	No	No	115	76	I do not know	I do not know	I do not know	No	I don’t know	No	No	No	I don't know	I do not know	Quitting cigarette smoking	I don't know	I don’t know	I don’t know	I don’t know	I don’t know	I don't know	I don't know	I don't know	No	I do know	Male	Rural	Unable to read and write	Orthodox Christian	Unemployed	Gedeo	Never	Never	Never	Yes
55	Female	Urban	Widowed	Primary educations completed (1-8)	Muslim	Merchant	5000	Gurage	Current/Former	Never	Never	No	No	No	Yes	No	131	85	Yes	I do not know	Yes	Yes	No	I do not know	Yes	Yes	Eat fast food or fried food	No	Lifting weights frequently	I don't know	No	I don’t know	A lot of headaches	I don’t know	Heart attack	Causing you to have diabetes	I don't know	No	I do know	Female	Urban	Primary educations completed (1-8)	Muslim	Merchant	Gurage	Current/Former	Never	Never	No
72	Female	Urban	Divorced	Unable to read and write	Catholic	Unemployed	700	Sidama	Never	Never	Current/Former	Yes	No	No	No	No	115	78	No	I do not know	Yes	Yes	Yes	No	No	Yes	Avoid adding table salt to food	No	Lifting weights frequently	yes	Yes	180/100	A lot of headaches	The risk of dying from HTN is low	Stroke	Causing you to gain weight	I don't know	Yes	No	Female	Urban	Unable to read and write	Catholic	Unemployed	Sidama	Never	Never	Current/Former	Yes
80	Female	Rural	Married	Unable to read and write	Other	Other	700	Others	Never	Never	Never	No	No	No	No	No	142	91	I do not know	I do not know	I do not know	I do not Know	I don’t know	I do not know	I do not know	I do not know	I don't know	I do not know	I do not know	I don't know	I don’t know	I don’t know	I don’t know	I don’t know	I don't know	I don't know	I don't know	Yes	Yes	Female	Rural	Unable to read and write	Other	Other	Others	Never	Never	Never	No
50	Male	Urban	Married	Secondary educations completed (9-12)	Catholic	Private employee	7000	Gurage	Current/Former	Never	Current/Former	Yes	No	No	No	No	118	76	I do not know	Yes	Yes	Yes	No	No	Yes	Yes	Avoid adding table salt to food	I do not know	Quitting cigarette smoking	I don't know	No	I don’t know	A lot of headaches	The risk of dying from HTN is low	Arthritis	Damaging your blood vessels	I don't know	Yes	No	Male	Urban	Secondary educations completed (9-12)	Catholic	Private employee	Gurage	Current/Former	Never	Current/Former	Yes
59	Female	Rural	Widowed	Secondary educations completed (9-12)	Other	Farmer	2000	Gedeo	Never	Never	Never	No	No	No	No	No	142	92	No	I do not know	I do not know	Yes	I don’t know	I do not know	I do not know	I do not know	Avoid adding table salt to food	I do not know	Quitting cigarette smoking	I don't know	No	I don’t know	A lot of stress and tension	When person does not have pain or feel ill, he/she is okay	Kidney failure	Making you nervous	I don't know	No	I do know	Female	Rural	Secondary educations completed (9-12)	Other	Farmer	Gedeo	Never	Never	Never	No
50	Male	Urban	Married	Diploma and above	Protestant	Farmer	2500	Gedeo	Current/Former	Never	Never	No	No	No	Yes	No	116	71	Yes	No	Yes	Yes	No	No	Yes	No	I don't know	I do not know	Walking briskly for 30 minutes, three times a week	I don't know	No	I don’t know	A lot of headaches	The risk of dying from HTN is low	Kidney failure	Causing you to gain weight	I don't know	Yes	No	Male	Urban	Diploma and above	Protestant	Farmer	Gedeo	Current/Former	Never	Never	No
55	Female	Rural	Married	Unable to read and write	Protestant	Farmer	2700	Gedeo	Never	Never	Never	No	No	No	No	No	144	96	No	No	No	No	I don’t know	I do not know	I do not know	I do not know	Eat fast food or fried food	I do not know	Quitting cigarette smoking	Yes	I don’t know	140/90	A lot of headaches	The risk of dying from HTN is low	Arthritis	Damaging your blood vessels	No	Yes	I do know	Female	Rural	Unable to read and write	Protestant	Farmer	Gedeo	Never	Never	Never	No
56	Female	Urban	Widowed	Diploma and above	Muslim	Government employee	3000	Gurage	Current/Former	Current/Former	Current/Former	No	Yes	No	Yes	No	140	94	Yes	No	Yes	Yes	No	I do not know	Yes	No	Avoid adding table salt to food	Yes	Lifting weights frequently	Yes	Yes	145/110	Elevated blood pressure at three different times	The risk of dying from HTN is low	Kidney failure	Causing you to have diabetes	No	Yes	No	Female	Urban	Diploma and above	Muslim	Government employee	Gurage	Current/Former	Current/Former	Current/Former	No
55	Male	Rural	Divorced	Write & read-only	Protestant	Farmer	3200	Gedeo	Never	Never	Current/Former	Yes	No	No	No	Yes	118	78	I do not know	I do not know	I do not know	I do not Know	No	I do not know	No	I do not know	I don't know	I do not know	Quitting cigarette smoking	Yes	I don’t know	145/110	Elevated blood pressure at three different times	The risk of dying from HTN is low	Stroke	Causing you to have diabetes	I don't know	Yes	Yes	Male	Rural	Write & read-only	Protestant	Farmer	Gedeo	Never	Never	Current/Former	Yes
54	Female	Rural	Widowed	Unable to read and write	Protestant	Farmer	600	Gedeo	Never	Never	Never	No	No	No	No	No	116	78	No	I do not know	I do not know	I do not Know	I don’t know	No	I do not know	I do not know	Eat baked chicken instead of fried	No	Walking briskly for 30 minutes, three times a week	No	I don’t know	120/80	I don’t know	When person does not have pain or feel ill, he/she is okay	Stroke	Causing you to gain weight	I don't know	No	I do know	Female	Rural	Unable to read and write	Protestant	Farmer	Gedeo	Never	Never	Never	No
50	Male	Urban	Divorced	Diploma and above	Orthodox Christian	Merchant	8000	Gurage	Current/Former	Current/Former	Current/Former	Yes	No	Yes	Yes	No	130	81	Yes	Yes	Yes	Yes	No	I do not know	Yes	Yes	Avoid adding table salt to food	Yes	Lifting weights frequently	No	Yes	120/80	Elevated blood pressure at three different times	The risk of dying from HTN is low	Arthritis	Damaging your blood vessels	I don't know	Yes	Yes	Male	Urban	Diploma and above	Orthodox Christian	Merchant	Gurage	Current/Former	Current/Former	Current/Former	Yes
60	Female	Rural	Widowed	Unable to read and write	Protestant	Unemployed	500	Gedeo	Never	Never	Current/Former	No	No	No	No	No	119	77	I do not know	No	No	I do not Know	I don’t know	I do not know	I do not know	I do not know	Stop eating potato chips	No	I do not know	Yes	I don’t know	140/90	Family member(s) with high blood pressure	When person does not have pain or feel ill, he/she is okay	Kidney failure	Making you nervous	I don't know	No	I do know	Female	Rural	Unable to read and write	Protestant	Unemployed	Gedeo	Never	Never	Current/Former	No
72	Female	Urban	Married	Diploma and above	Protestant	Private employee	7000	Oromo	Current/Former	Never	Never	No	No	No	No	No	141	92	I do not know	I do not know	I do not know	I do not Know	No	I do not know	I do not know	No	I don't know	I do not know	Quitting cigarette smoking	Yes	I don’t know	180/100	Family member(s) with high blood pressure	When person does not have pain or feel ill, he/she is okay	Stroke	Causing you to gain weight	I don't know	No	I do know	Female	Urban	Diploma and above	Protestant	Private employee	Oromo	Current/Former	Never	Never	No
80	Female	Rural	Divorced	Primary educations completed (1-8)	Protestant	Unemployed	800	Gedeo	Never	Never	Never	No	No	No	No	No	113	71	Yes	No	I do not know	I do not Know	No	I do not know	I do not know	I do not know	I don't know	I do not know	I do not know	Yes	I don’t know	180/100	A lot of stress and tension	When person does not have pain or feel ill, he/she is okay	Kidney failure	Making you nervous	I don't know	No	I do know	Female	Rural	Primary educations completed (1-8)	Protestant	Unemployed	Gedeo	Never	Never	Never	No
53	Male	Urban	Married	Diploma and above	Muslim	Other	3200	Sidama	Current/Former	Never	Current/Former	No	No	No	No	No	116	77	I do not know	Yes	Yes	Yes	No	I do not know	Yes	Yes	I don't know	Yes	Lifting weights frequently	Yes	No	145/110	A lot of headaches	The risk of dying from HTN is low	Kidney failure	Making you nervous	I don't know	No	No	Male	Urban	Diploma and above	Muslim	Other	Sidama	Current/Former	Never	Current/Former	No
82	Female	Urban	Married	Unable to read and write	Orthodox Christian	Unemployed	1000	Gedeo	Never	Current/Former	Never	No	Yes	No	Yes	No	134	86	No	No	No	I do not Know	I don’t know	I do not know	I do not know	No	Eat baked chicken instead of fried	I do not know	Walking briskly for 30 minutes, three times a week	Yes	I don’t know	140/90	Family member(s) with high blood pressure	When person does not have pain or feel ill, he/she is okay	Heart attack	Causing you to gain weight	I don't know	No	No	Female	Urban	Unable to read and write	Orthodox Christian	Unemployed	Gedeo	Never	Current/Former	Never	No
68	Female	Rural	Married	Write & read-only	Muslim	Other	2000	Oromo	Current/Former	Never	Never	No	No	No	Yes	Yes	134	85	No	I do not know	I do not know	I do not Know	I don’t know	I do not know	I do not know	I do not know	I don't know	No	Quitting cigarette smoking	Yes	I don’t know	180/100	Family member(s) with high blood pressure	When person does not have pain or feel ill, he/she is okay	Stroke	Causing you to gain weight	I don't know	No	I do know	Female	Rural	Write & read-only	Muslim	Other	Oromo	Current/Former	Never	Never	No
85	Male	Urban	Married	Unable to read and write	Orthodox Christian	Unemployed	1000	Oromo	Never	Never	Never	No	No	Yes	Yes	No	142	92	No	No	No	No	No	I do not know	I do not know	I do not know	Stop eating potato chips	No	Walking briskly for 30 minutes, three times a week	Yes	I don’t know	145/110	A lot of headaches	The risk of dying from HTN is low	Kidney failure	Making you nervous	I don't know	No	I do know	Male	Urban	Unable to read and write	Orthodox Christian	Unemployed	Oromo	Never	Never	Never	No
50	Female	Rural	Married	Secondary educations completed (9-12)	Orthodox Christian	Unemployed	2000	Sidama	Current/Former	Current/Former	Current/Former	Yes	No	Yes	Yes	Yes	142	94	Yes	Yes	Yes	Yes	No	No	Yes	No	Stop eating potato chips	Yes	Walking briskly for 30 minutes, three times a week	Yes	I don’t know	140/90	A lot of headaches	The risk of dying from HTN is low	Stroke	Causing you to have diabetes	I don't know	Yes	No	Female	Rural	Secondary educations completed (9-12)	Orthodox Christian	Unemployed	Sidama	Current/Former	Current/Former	Current/Former	Yes
52	Male	Urban	Widowed	Diploma and above	Orthodox Christian	Unemployed	1300	Gedeo	Current/Former	Current/Former	Current/Former	Yes	No	Yes	Yes	Yes	143	94	Yes	No	I do not know	I do not Know	No	No	No	I do not know	I don't know	I do not know	Quitting cigarette smoking	Yes	I don’t know	180/100	A lot of stress and tension	When person does not have pain or feel ill, he/she is okay	Kidney failure	Making you nervous	I don't know	No	No	Male	Urban	Diploma and above	Orthodox Christian	Unemployed	Gedeo	Current/Former	Current/Former	Current/Former	Yes
55	Female	Rural	Divorced	Unable to read and write	Orthodox Christian	Unemployed	1500	Sidama	Current/Former	Never	Never	No	No	Yes	No	Yes	143	91	Yes	Yes	No	Yes	No	No	Yes	Yes	Eat baked chicken instead of fried	Yes	Lifting weights frequently	No	No	120/80	A lot of stress and tension	HTN may have no symptoms, and it can be life threatening	Arthritis	Damaging your blood vessels	I don't know	No	I do know	Female	Rural	Unable to read and write	Orthodox Christian	Unemployed	Sidama	Current/Former	Never	Never	No
80	Male	Urban	Married	Unable to read and write	Protestant	Unemployed	2000	Gedeo	Never	Never	Never	No	No	No	No	No	144	95	Yes	Yes	Yes	Yes	No	I do not know	I do not know	I do not know	Avoid adding table salt to food	I do not know	I do not know	Yes	I don’t know	180/100	Family member(s) with high blood pressure	When person does not have pain or feel ill, he/she is okay	Kidney failure	Making you nervous	I don't know	No		Male	Urban	Unable to read and write	Protestant	Unemployed	Gedeo	Never	Never	Never	No
51	Male	Rural	Divorced	Write & read-only	Muslim	Merchant	5000	Gurage	Current/Former	Never	Current/Former	No	Yes	Yes	Yes	No	135	78	I do not know	No	I do not know	I do not Know	I don’t know	I do not know	I do not know	I do not know	I don't know	I do not know	I do not know	I don't know	I don’t know	I don’t know	A lot of stress and tension	When person does not have pain or feel ill, he/she is okay	Arthritis	Causing you to have diabetes	I don't know	No	I do know	Male	Rural	Write & read-only	Muslim	Merchant	Gurage	Current/Former	Never	Current/Former	No
55	Female	Rural	Widowed	Unable to read and write	Protestant	Unemployed	1200	Gedeo	Never	Never	Never	Yes	Yes	Yes	No	No	140	91	Yes	Yes	Yes	Yes	No	I do not know	Yes	Yes	Stop eating potato chips	Yes	Walking briskly for 30 minutes, three times a week	Yes	No	140/90	A lot of headaches	The risk of dying from HTN is low	Heart attack	Causing you to have diabetes	No	Yes	No	Female	Rural	Unable to read and write	Protestant	Unemployed	Gedeo	Never	Never	Never	Yes
88	Female	Rural	Divorced	Write & read-only	Muslim	Unemployed	800	Gedeo	Never	Never	Never	No	No	No	No	No	144	95	No	No	I do not know	I do not Know	I don’t know	I do not know	I do not know	I do not know	I don't know	I do not know	I do not know	I don't know	I don’t know	I don’t know	I don’t know	I don’t know	I don't know	I don't know	I don't know	No	I do know	Female	Rural	Write & read-only	Muslim	Unemployed	Gedeo	Never	Never	Never	No
50	Female	Urban	Married	Secondary educations completed (9-12)	Orthodox Christian	Unemployed	2500	Sidama	Current/Former	Current/Former	Current/Former	No	Yes	Yes	Yes	No	118	73	I do not know	I do not know	I do not know	I do not Know	I don’t know	I do not know	I do not know	I do not know	Avoid adding table salt to food	I do not know	Quitting cigarette smoking	Yes	No	145/110	A lot of headaches	The risk of dying from HTN is low	Heart attack	Causing you to have diabetes	No	No	I do know	Female	Urban	Secondary educations completed (9-12)	Orthodox Christian	Unemployed	Sidama	Current/Former	Current/Former	Current/Former	No
50	Male	Urban	Married	Secondary educations completed (9-12)	Protestant	Merchant	3000	Gurage	Current/Former	Never	Current/Former	Yes	No	Yes	Yes	No	140	91	Yes	Yes	Yes	Yes	No	Yes	Yes	Yes	Eat fast food or fried food	Yes	Lifting weights frequently	No	No	120/80	A lot of headaches	The risk of dying from HTN is low	Arthritis	Damaging your blood vessels	I don't know	Yes	Yes	Male	Urban	Secondary educations completed (9-12)	Protestant	Merchant	Gurage	Current/Former	Never	Current/Former	Yes
55	Female	Rural	Divorced	Primary educations completed (1-8)	Catholic	Unemployed	1700	Sidama	Current/Former	Never	Current/Former	Yes	Yes	Yes	Yes	No	141	93	No	No	No	No	I don’t know	I do not know	I do not know	I do not know	I don't know	I do not know	I do not know	Yes	I don’t know	140/90	Family member(s) with high blood pressure	When person does not have pain or feel ill, he/she is okay	Kidney failure	Making you nervous	I don't know	No	I do know	Female	Rural	Primary educations completed (1-8)	Catholic	Unemployed	Sidama	Current/Former	Never	Current/Former	Yes
89	Female	Rural	Married	Unable to read and write	Protestant	Unemployed	1000	Gedeo	Current/Former	Current/Former	Current/Former	No	No	No	No	No	134	83	No	I do not know	I do not know	I do not Know	I don’t know	I do not know	I do not know	I do not know	I don't know	I do not know	I do not know	I don't know	I don’t know	I don’t know	I don’t know	I don’t know	I don't know	I don't know	I don't know	No	I do know	Female	Rural	Unable to read and write	Protestant	Unemployed	Gedeo	Current/Former	Current/Former	Current/Former	No
50	Male	Urban	Widowed	Secondary educations completed (9-12)	Orthodox Christian	Unemployed	2000	Oromo	Never	Never	Never	No	No	No	No	No	119	79	I do not know	I do not know	I do not know	I do not Know	I don’t know	No	No	I do not know	Avoid adding table salt to food	I do not know	Walking briskly for 30 minutes, three times a week	I don't know	I don’t know	145/110	Family member(s) with high blood pressure	The risk of dying from HTN is low	Stroke	Causing you to gain weight	I don't know	No	I do know	Male	Urban	Secondary educations completed (9-12)	Orthodox Christian	Unemployed	Oromo	Never	Never	Never	No
53	Female	Rural	Widowed	Unable to read and write	Protestant	Private employee	1300	Gedeo	Current/Former	Current/Former	Current/Former	No	No	No	No	No	113	71	Yes	No	Yes	Yes	Yes	Yes	Yes	Yes	I don't know	Yes	Walking briskly for 30 minutes, three times a week	No	Yes	120/80	Family member(s) with high blood pressure	HTN may have no symptoms, and it can be life threatening	Arthritis	Causing you to have diabetes	No	Yes	Yes	Female	Rural	Unable to read and write	Protestant	Private employee	Gedeo	Current/Former	Current/Former	Current/Former	No
57	Male	Urban	Divorced	Diploma and above	Protestant	Unemployed	1900	Gedeo	Current/Former	Current/Former	Current/Former	Yes	No	No	No	No	116	77	I do not know	I do not know	No	Yes	Yes	I do not know	No	Yes	Avoid adding table salt to food	Yes	Lifting weights frequently	No	Yes	120/80	Elevated blood pressure at three different times	The risk of dying from HTN is low	Heart attack	Causing you to have diabetes	I don't know	Yes	Yes	Male	Urban	Diploma and above	Protestant	Unemployed	Gedeo	Current/Former	Current/Former	Current/Former	Yes
53	Male	Rural	Divorced	Primary educations completed (1-8)	Protestant	Merchant	6000	Gurage	Current/Former	Never	Current/Former	No	No	No	Yes	No	117	75	I do not know	I do not know	I do not know	I do not Know	I don’t know	No	I do not know	Yes	Eat fast food or fried food	I do not know	Lifting weights frequently	Yes	I don’t know	145/110	A lot of headaches	The risk of dying from HTN is low	Stroke	Making you nervous	I don't know	Yes	I do know	Male	Rural	Primary educations completed (1-8)	Protestant	Merchant	Gurage	Current/Former	Never	Current/Former	No
50	Female	Urban	Married	Write & read-only	Orthodox Christian	Unemployed	1700	Sidama	Never	Never	Never	Yes	Yes	No	No	No	116	78	I do not know	Yes	No	Yes	I don’t know	I do not know	Yes	I do not know	Eat fast food or fried food	No	Walking briskly for 30 minutes, three times a week	Yes	I don’t know	140/90	Family member(s) with high blood pressure	When person does not have pain or feel ill, he/she is okay	Stroke	Causing you to gain weight	I don't know	Yes	I do know	Female	Urban	Write & read-only	Orthodox Christian	Unemployed	Sidama	Never	Never	Never	Yes
60	Male	Urban	Married	Unable to read and write	Orthodox Christian	Farmer	1200	Gedeo	Never	Never	Never	No	No	No	Yes	Yes	142	92	I do not know	Yes	No	Yes	No	No	I do not know	No	Eat baked chicken instead of fried	Yes	Walking briskly for 30 minutes, three times a week	No	No	120/80	Elevated blood pressure at three different times	The risk of dying from HTN is low	Heart attack	Causing you to have diabetes	I don't know	Yes	Yes	Male	Urban	Unable to read and write	Orthodox Christian	Farmer	Gedeo	Never	Never	Never	No
62	Male	Rural	Married	Write & read-only	Protestant	Unemployed	1800	Oromo	Never	Never	Never	No	No	No	Yes	No	128	88	Yes	Yes	Yes	Yes	No	I do not know	Yes	Yes	Eat baked chicken instead of fried	Yes	Walking briskly for 30 minutes, three times a week	I don't know	Yes	I don’t know	A lot of stress and tension	The risk of dying from HTN is low	I don't know	I don't know	I don't know	Yes	No	Male	Rural	Write & read-only	Protestant	Unemployed	Oromo	Never	Never	Never	No
65	Male	Urban	Married	Write & read-only	Protestant	Farmer	2000	Gedeo	Current/Former	Current/Former	Current/Former	No	No	No	No	No	110	70	No	I do not know	Yes	Yes	Yes	No	No	Yes	Eat fast food or fried food	Yes	Lifting weights frequently	I don't know	No	I don’t know	A lot of headaches	The risk of dying from HTN is low	Stroke	Causing you to gain weight	I don't know	Yes	Yes	Male	Urban	Write & read-only	Protestant	Farmer	Gedeo	Current/Former	Current/Former	Current/Former	No
52	Male	Rural	Married	Unable to read and write	Orthodox Christian	Farmer	800	Gedeo	Never	Never	Never	No	No	No	No	No	130	80	I do not know	I do not know	I do not know	Yes	No	I do not know	Yes	No	Avoid adding table salt to food	I do not know	I do not know	I don't know	I don’t know	I don’t know	I don’t know	I don’t know	I don't know	I don't know	I don't know	No	I do know	Male	Rural	Unable to read and write	Orthodox Christian	Farmer	Gedeo	Never	Never	Never	No
55	Female	Urban	Divorced	Write & read-only	Protestant	Government employee	4000	Oromo	Current/Former	Never	Current/Former	Yes	No	No	No	No	119	79	Yes	Yes	Yes	Yes	No	I do not know	Yes	No	I don't know	No	Lifting weights frequently	No	No	120/80	Elevated blood pressure at three different times	HTN may have no symptoms, and it can be life threatening	I don't know	Damaging your blood vessels	No	Yes	I do know	Female	Urban	Write & read-only	Protestant	Government employee	Oromo	Current/Former	Never	Current/Former	Yes
54	Female	Rural	Divorced	Unable to read and write	Orthodox Christian	Unemployed	900	Gedeo	Current/Former	Current/Former	Current/Former	No	No	No	No	No	132	84	I do not know	I do not know	I do not know	I do not Know	I don’t know	I do not know	Yes	No	Stop eating potato chips	I do not know	Quitting cigarette smoking	I don't know	No	I don’t know	Family member(s) with high blood pressure	The risk of dying from HTN is low	Arthritis	Making you nervous	I don't know	Yes	I do know	Female	Rural	Unable to read and write	Orthodox Christian	Unemployed	Gedeo	Current/Former	Current/Former	Current/Former	No
65	Male	Urban	Married	Primary educations completed (1-8)	Muslim	Other	2000	Gurage	Current/Former	Never	Current/Former	Yes	Yes	Yes	Yes	No	141	91	Yes	Yes	Yes	Yes	No	I do not know	Yes	No	Eat fast food or fried food	Yes	Walking briskly for 30 minutes, three times a week	Yes	No	145/110	Family member(s) with high blood pressure	The risk of dying from HTN is low	Kidney failure	Causing you to have diabetes	No	Yes	Yes	Male	Urban	Primary educations completed (1-8)	Muslim	Other	Gurage	Current/Former	Never	Current/Former	Yes
55	Male	Urban	Divorced	Secondary educations completed (9-12)	Protestant	Unemployed	1000	Gedeo	Never	Never	Never	No	No	No	No	No	118	77	No	I do not know	I do not know	I do not Know	I don’t know	I do not know	I do not know	I do not know	I don't know	I do not know	I do not know	Yes	I don’t know	180/100	A lot of stress and tension	When person does not have pain or feel ill, he/she is okay	Stroke	I don't know	I don't know	No	I do know	Male	Urban	Secondary educations completed (9-12)	Protestant	Unemployed	Gedeo	Never	Never	Never	No
55	Male	Urban	Divorced	Unable to read and write	Catholic	Merchant	1400	Oromo	Never	Current/Former	Never	No	Yes	Yes	Yes	No	141	88	No	I do not know	I do not know	I do not Know	I don’t know	I do not know	I do not know	No	Stop eating potato chips	I do not know	Quitting cigarette smoking	Yes	I don’t know	140/90	Family member(s) with high blood pressure	When person does not have pain or feel ill, he/she is okay	Stroke	Making you nervous	I don't know	No	No	Male	Urban	Unable to read and write	Catholic	Merchant	Oromo	Never	Current/Former	Never	No
60	Male	Urban	Married	Unable to read and write	Orthodox Christian	Farmer	1200	Gedeo	Never	Never	Never	No	No	No	Yes	Yes	142	92	I do not know	Yes	No	Yes	No	No	I do not know	No	Eat baked chicken instead of fried	Yes	Walking briskly for 30 minutes, three times a week	No	No	120/80	Elevated blood pressure at three different times	The risk of dying from HTN is low	Heart attack	Causing you to have diabetes	I don't know	Yes	Yes	Male	Urban	Unable to read and write	Orthodox Christian	Farmer	Gedeo	Never	Never	Never	No
62	Male	Rural	Married	Write & read-only	Protestant	Unemployed	1800	Oromo	Never	Never	Never	No	No	No	Yes	No	128	88	Yes	Yes	Yes	Yes	No	I do not know	Yes	Yes	Eat baked chicken instead of fried	Yes	Walking briskly for 30 minutes, three times a week	I don't know	Yes	I don’t know	A lot of stress and tension	The risk of dying from HTN is low	I don't know	I don't know	I don't know	Yes	No	Male	Rural	Write & read-only	Protestant	Unemployed	Oromo	Never	Never	Never	No
65	Male	Urban	Married	Write & read-only	Protestant	Farmer	2000	Gedeo	Current/Former	Current/Former	Current/Former	No	No	No	No	No	110	70	No	I do not know	Yes	Yes	Yes	No	No	Yes	Eat fast food or fried food	Yes	Lifting weights frequently	I don't know	No	I don’t know	A lot of headaches	The risk of dying from HTN is low	Stroke	Causing you to gain weight	I don't know	Yes	Yes	Male	Urban	Write & read-only	Protestant	Farmer	Gedeo	Current/Former	Current/Former	Current/Former	No
52	Male	Rural	Married	Unable to read and write	Orthodox Christian	Farmer	800	Gedeo	Never	Never	Never	No	No	No	No	No	130	80	I do not know	I do not know	I do not know	Yes	No	I do not know	Yes	No	Avoid adding table salt to food	I do not know	I do not know	I don't know	I don’t know	I don’t know	I don’t know	I don’t know	I don't know	I don't know	I don't know	No	I do know	Male	Rural	Unable to read and write	Orthodox Christian	Farmer	Gedeo	Never	Never	Never	No
55	Female	Urban	Divorced	Write & read-only	Protestant	Government employee	4000	Oromo	Current/Former	Never	Current/Former	Yes	No	No	No	No	119	79	Yes	Yes	Yes	Yes	No	I do not know	Yes	No	I don't know	No	Lifting weights frequently	No	No	120/80	Elevated blood pressure at three different times	HTN may have no symptoms, and it can be life threatening	I don't know	Damaging your blood vessels	No	Yes	I do know	Female	Urban	Write & read-only	Protestant	Government employee	Oromo	Current/Former	Never	Current/Former	Yes
54	Female	Rural	Divorced	Unable to read and write	Orthodox Christian	Unemployed	900	Gedeo	Current/Former	Current/Former	Current/Former	No	No	No	No	No	132	84	I do not know	I do not know	I do not know	I do not Know	I don’t know	I do not know	Yes	No	Stop eating potato chips	I do not know	Quitting cigarette smoking	I don't know	No	I don’t know	Family member(s) with high blood pressure	The risk of dying from HTN is low	Arthritis	Making you nervous	I don't know	Yes	I do know	Female	Rural	Unable to read and write	Orthodox Christian	Unemployed	Gedeo	Current/Former	Current/Former	Current/Former	No
65	Male	Urban	Married	Primary educations completed (1-8)	Muslim	Other	2000	Gurage	Current/Former	Never	Current/Former	Yes	Yes	Yes	Yes	No	141	91	Yes	Yes	Yes	Yes	No	I do not know	Yes	No	Eat fast food or fried food	Yes	Walking briskly for 30 minutes, three times a week	Yes	No	145/110	Family member(s) with high blood pressure	The risk of dying from HTN is low	Kidney failure	Causing you to have diabetes	No	Yes	Yes	Male	Urban	Primary educations completed (1-8)	Muslim	Other	Gurage	Current/Former	Never	Current/Former	Yes
55	Male	Urban	Divorced	Secondary educations completed (9-12)	Protestant	Unemployed	1000	Gedeo	Never	Never	Never	No	No	No	No	No	118	77	No	I do not know	I do not know	I do not Know	I don’t know	I do not know	I do not know	I do not know	I don't know	I do not know	I do not know	Yes	I don’t know	180/100	A lot of stress and tension	When person does not have pain or feel ill, he/she is okay	Stroke	I don't know	I don't know	No	I do know	Male	Urban	Secondary educations completed (9-12)	Protestant	Unemployed	Gedeo	Never	Never	Never	No
55	Male	Urban	Divorced	Unable to read and write	Catholic	Merchant	1400	Oromo	Never	Current/Former	Never	No	Yes	Yes	Yes	No	141	88	No	I do not know	I do not know	I do not Know	I don’t know	I do not know	I do not know	No	Stop eating potato chips	I do not know	Quitting cigarette smoking	Yes	I don’t know	140/90	Family member(s) with high blood pressure	When person does not have pain or feel ill, he/she is okay	Stroke	Making you nervous	I don't know	No	No	Male	Urban	Unable to read and write	Catholic	Merchant	Oromo	Never	Current/Former	Never	No
55	Female	Rural	Married	Write & read-only	Muslim	Merchant	3500	Gedeo	Current/Former	Never	Current/Former	Yes	No	No	No	No	119	78	No	I do not know	Yes	Yes	No	Yes	Yes	No	Eat baked chicken instead of fried	I do not know	Walking briskly for 30 minutes, three times a week	Yes	I don’t know	140/90	Family member(s) with high blood pressure	When person does not have pain or feel ill, he/she is okay	Stroke	Causing you to gain weight	I don't know	No	No	Female	Rural	Write & read-only	Muslim	Merchant	Gedeo	Current/Former	Never	Current/Former	Yes
58	Male	Urban	Married	Write & read-only	Protestant	Unemployed	2000	Oromo	Never	Never	Current/Former	Yes	No	No	No	No	141	93	No	Yes	Yes	Yes	No	Yes	Yes	Yes	Eat baked chicken instead of fried	No	Walking briskly for 30 minutes, three times a week	I don't know	I don’t know	I don’t know	Family member(s) with high blood pressure	The risk of dying from HTN is low	Heart attack	Causing you to have diabetes	I don't know	No	Yes	Male	Urban	Write & read-only	Protestant	Unemployed	Oromo	Never	Never	Current/Former	Yes
62	Female	Rural	Divorced	Unable to read and write	Orthodox Christian	Unemployed	1000	Gedeo	Never	Never	Never	No	No	No	No	No	118	79	No	Yes	No	No	No	I do not know	No	I do not know	Stop eating potato chips	I do not know	Quitting cigarette smoking	I don't know	I don’t know	I don’t know	A lot of stress and tension	When person does not have pain or feel ill, he/she is okay	I don't know	Making you nervous	I don't know	No	I do know	Female	Rural	Unable to read and write	Orthodox Christian	Unemployed	Gedeo	Never	Never	Never	No
50	Male	Rural	Divorced	Unable to read and write	Orthodox Christian	Unemployed	1800	Gedeo	Never	Never	Current/Former	No	No	No	No	No	144	94	No	No	No	No	I don’t know	I do not know	I do not know	I do not know	Avoid adding table salt to food	I do not know	Walking briskly for 30 minutes, three times a week	I don't know	I don’t know	I don’t know	I don’t know	I don’t know	I don't know	I don't know	I don't know	No	I do know	Male	Rural	Unable to read and write	Orthodox Christian	Unemployed	Gedeo	Never	Never	Current/Former	No
58	Female	Urban	Married	Unable to read and write	Orthodox Christian	Unemployed	3000	Oromo	Never	Never	Never	Yes	Yes	Yes	Yes	No	116	71	Yes	No	No	Yes	Yes	Yes	Yes	Yes	Eat baked chicken instead of fried	Yes	Walking briskly for 30 minutes, three times a week	Yes	No	145/110	A lot of headaches	The risk of dying from HTN is low	Heart attack	Causing you to gain weight	I don't know	Yes	Yes	Female	Urban	Unable to read and write	Orthodox Christian	Unemployed	Oromo	Never	Never	Never	Yes
71	Female	Rural	Married	Unable to read and write	Orthodox Christian	Unemployed	500	Gedeo	Current/Former	Current/Former	Current/Former	No	No	No	No	No	143	93	No	I do not know	I do not know	I do not Know	I don’t know	I do not know	No	I do not know	Stop eating potato chips	I do not know	I do not know	I don't know	No	I don’t know	Family member(s) with high blood pressure	When person does not have pain or feel ill, he/she is okay	I don't know	Making you nervous	I don't know	No	I do know	Female	Rural	Unable to read and write	Orthodox Christian	Unemployed	Gedeo	Current/Former	Current/Former	Current/Former	No
55	Male	Urban	Married	Write & read-only	Protestant	Merchant	4500	Gurage	Current/Former	Never	Current/Former	No	Yes	Yes	Yes	No	144	98	Yes	Yes	Yes	Yes	No	I do not know	Yes	Yes	Eat baked chicken instead of fried	Yes	Walking briskly for 30 minutes, three times a week	I don't know	No	I don’t know	A lot of headaches	When person does not have pain or feel ill, he/she is okay	I don't know	Causing you to gain weight	I don't know	No	I do know	Male	Urban	Write & read-only	Protestant	Merchant	Gurage	Current/Former	Never	Current/Former	No
55	Male	Urban	Married	Write & read-only	Protestant	Merchant	5000	Gedeo	Current/Former	Never	Current/Former	No	No	Yes	No	No	118	79	I do not know	I do not know	Yes	Yes	Yes	Yes	Yes	Yes	Eat baked chicken instead of fried	Yes	I do not know	Yes	Yes	145/110	A lot of headaches	The risk of dying from HTN is low	Heart attack	Causing you to have diabetes	No	Yes	No	Male	Urban	Write & read-only	Protestant	Merchant	Gedeo	Current/Former	Never	Current/Former	No
68	Male	Urban	Divorced	Primary educations completed (1-8)	Orthodox Christian	Merchant	7000	Gurage	Current/Former	Current/Former	Current/Former	No	No	No	No	No	116	76	I do not know	No	Yes	Yes	Yes	Yes	Yes	Yes	I don't know	Yes	I do not know	Yes	No	140/90	I don’t know	When person does not have pain or feel ill, he/she is okay	Kidney failure	Causing you to gain weight	I don't know	No	I do know	Male	Urban	Primary educations completed (1-8)	Orthodox Christian	Merchant	Gurage	Current/Former	Current/Former	Current/Former	No
68	Male	Rural	Married	Unable to read and write	Orthodox Christian	Unemployed	1700	Gedeo	Never	Never	Never	Yes	No	No	No	No	115	76	I do not know	I do not know	I do not know	No	I don’t know	No	No	No	I don't know	I do not know	Quitting cigarette smoking	I don't know	I don’t know	I don’t know	I don’t know	I don’t know	I don't know	I don't know	I don't know	No	I do know	Male	Rural	Unable to read and write	Orthodox Christian	Unemployed	Gedeo	Never	Never	Never	Yes
55	Female	Urban	Widowed	Primary educations completed (1-8)	Muslim	Merchant	5000	Gurage	Current/Former	Current/Former	Never	No	No	No	Yes	No	131	85	Yes	I do not know	Yes	Yes	No	I do not know	Yes	Yes	Eat fast food or fried food	No	Lifting weights frequently	I don't know	No	I don’t know	A lot of headaches	I don’t know	Heart attack	Causing you to have diabetes	I don't know	No	I do know	Female	Urban	Primary educations completed (1-8)	Muslim	Merchant	Gurage	Current/Former	Current/Former	Never	No
72	Female	Urban	Divorced	Unable to read and write	Catholic	Unemployed	700	Sidama	Never	Never	Never	Yes	No	No	No	No	115	78	No	I do not know	Yes	Yes	Yes	No	No	Yes	Avoid adding table salt to food	No	Lifting weights frequently	Yes	Yes	180/100	A lot of headaches	The risk of dying from HTN is low	Stroke	Causing you to gain weight	I don't know	Yes	No	Female	Urban	Unable to read and write	Catholic	Unemployed	Sidama	Never	Never	Never	Yes
80	Female	Rural	Married	Unable to read and write	Other	Other	700	Others	Never	Never	Never	No	No	No	No	No	142	91	I do not know	I do not know	I do not know	I do not Know	I don’t know	I do not know	I do not know	I do not know	I don't know	I do not know	I do not know	I don't know	I don’t know	I don’t know	I don’t know	I don’t know	I don't know	I don't know	I don't know	Yes	Yes	Female	Rural	Unable to read and write	Other	Other	Others	Never	Never	Never	No
50	Male	Urban	Married	Secondary educations completed (9-12)	Catholic	Private employee	7000	Gurage	Current/Former	Never	Current/Former	Yes	No	No	No	No	118	76	I do not know	Yes	Yes	Yes	No	No	Yes	Yes	Avoid adding table salt to food	I do not know	Quitting cigarette smoking	I don't know	No	I don’t know	A lot of headaches	The risk of dying from HTN is low	Arthritis	Damaging your blood vessels	I don't know	Yes	No	Male	Urban	Secondary educations completed (9-12)	Catholic	Private employee	Gurage	Current/Former	Never	Current/Former	Yes
59	Female	Rural	Widowed	Secondary educations completed (9-12)	Other	Farmer	2000	Gedeo	Never	Never	Never	No	No	No	No	No	142	92	No	I do not know	I do not know	Yes	I don’t know	I do not know	I do not know	I do not know	Avoid adding table salt to food	I do not know	Quitting cigarette smoking	I don't know	No	I don’t know	A lot of stress and tension	When person does not have pain or feel ill, he/she is okay	Kidney failure	Making you nervous	I don't know	No	I do know	Female	Rural	Secondary educations completed (9-12)	Other	Farmer	Gedeo	Never	Never	Never	No
50	Male	Urban	Married	Diploma and above	Protestant	Farmer	2500	Gedeo	Current/Former	Never	Never	No	No	No	Yes	No	116	71	Yes	No	Yes	Yes	No	No	Yes	No	I don't know	I do not know	Walking briskly for 30 minutes, three times a week	I don't know	No	I don’t know	A lot of headaches	The risk of dying from HTN is low	Kidney failure	Causing you to gain weight	I don't know	Yes	No	Male	Urban	Diploma and above	Protestant	Farmer	Gedeo	Current/Former	Never	Never	No
55	Female	Rural	Married	Unable to read and write	Protestant	Farmer	2700	Gedeo	Never	Never	Never	No	No	No	No	No	144	96	No	No	No	No	I don’t know	I do not know	I do not know	I do not know	Eat fast food or fried food	I do not know	Quitting cigarette smoking	Yes	I don’t know	140/90	A lot of headaches	The risk of dying from HTN is low	Arthritis	Damaging your blood vessels	No	Yes	I do know	Female	Rural	Unable to read and write	Protestant	Farmer	Gedeo	Never	Never	Never	No
56	Female	Urban	Widowed	Diploma and above	Muslim	Government employee	3000	Gurage	Current/Former	Current/Former	Current/Former	No	Yes	No	Yes	No	140	94	Yes	No	Yes	Yes	No	I do not know	Yes	No	Avoid adding table salt to food	Yes	Lifting weights frequently	Yes	Yes	145/110	Elevated blood pressure at three different times	The risk of dying from HTN is low	Kidney failure	Causing you to have diabetes	No	Yes	No	Female	Urban	Diploma and above	Muslim	Government employee	Gurage	Current/Former	Current/Former	Current/Former	No
55	Male	Rural	Divorced	Write & read-only	Protestant	Farmer	3200	Gedeo	Never	Never	Current/Former	Yes	No	No	No	Yes	118	78	I do not know	I do not know	I do not know	I do not Know	No	I do not know	No	I do not know	I don't know	I do not know	Quitting cigarette smoking	Yes	I don’t know	145/110	Elevated blood pressure at three different times	The risk of dying from HTN is low	Stroke	Causing you to have diabetes	I don't know	Yes	Yes	Male	Rural	Write & read-only	Protestant	Farmer	Gedeo	Never	Never	Current/Former	Yes
54	Female	Rural	Widowed	Unable to read and write	Protestant	Farmer	600	Gedeo	Never	Never	Never	No	No	No	No	No	116	78	No	I do not know	I do not know	I do not Know	I don’t know	No	I do not know	I do not know	Eat baked chicken instead of fried	No	Walking briskly for 30 minutes, three times a week	No	I don’t know	120/80	I don’t know	When person does not have pain or feel ill, he/she is okay	Stroke	Causing you to gain weight	I don't know	No	I do know	Female	Rural	Unable to read and write	Protestant	Farmer	Gedeo	Never	Never	Never	No
50	Male	Urban	Divorced	Diploma and above	Orthodox Christian	Merchant	8000	Gurage	Current/Former	Never	Current/Former	Yes	No	Yes	Yes	No	130	81	Yes	Yes	Yes	Yes	No	I do not know	Yes	Yes	Avoid adding table salt to food	Yes	Lifting weights frequently	No	Yes	120/80	Elevated blood pressure at three different times	The risk of dying from HTN is low	Arthritis	Damaging your blood vessels	I don't know	Yes	Yes	Male	Urban	Diploma and above	Orthodox Christian	Merchant	Gurage	Current/Former	Never	Current/Former	Yes
60	Female	Rural	Widowed	Unable to read and write	Protestant	Unemployed	500	Gedeo	Never	Never	Current/Former	No	No	No	No	No	119	77	I do not know	No	No	I do not Know	I don’t know	I do not know	Yes	I do not know	Stop eating potato chips	No	I do not know	Yes	I don’t know	140/90	Family member(s) with high blood pressure	When person does not have pain or feel ill, he/she is okay	Kidney failure	Making you nervous	I don't know	No	I do know	Female	Rural	Unable to read and write	Protestant	Unemployed	Gedeo	Never	Never	Current/Former	No
72	Female	Urban	Married	Diploma and above	Protestant	Private employee	7000	Oromo	Current/Former	Never	Never	No	No	No	No	No	141	92	I do not know	I do not know	I do not know	I do not Know	No	I do not know	Yes	No	I don't know	I do not know	Quitting cigarette smoking	Yes	I don’t know	180/100	Family member(s) with high blood pressure	When person does not have pain or feel ill, he/she is okay	Stroke	Causing you to gain weight	I don't know	No	I do know	Female	Urban	Diploma and above	Protestant	Private employee	Oromo	Current/Former	Never	Never	No
80	Female	Rural	Divorced	Primary educations completed (1-8)	Protestant	Unemployed	800	Gedeo	Never	Current/Former	Never	No	No	No	No	No	113	71	Yes	No	I do not know	I do not Know	No	I do not know	Yes	I do not know	I don't know	I do not know	I do not know	Yes	I don’t know	180/100	A lot of stress and tension	When person does not have pain or feel ill, he/she is okay	Kidney failure	Making you nervous	I don't know	No	I do know	Female	Rural	Primary educations completed (1-8)	Protestant	Unemployed	Gedeo	Never	Current/Former	Never	No
53	Male	Urban	Married	Diploma and above	Muslim	Other	3200	Sidama	Current/Former	Never	Current/Former	No	No	No	No	No	116	77	I do not know	Yes	Yes	Yes	No	I do not know	Yes	Yes	I don't know	Yes	Lifting weights frequently	Yes	No	145/110	A lot of headaches	The risk of dying from HTN is low	Kidney failure	Making you nervous	I don't know	No	No	Male	Urban	Diploma and above	Muslim	Other	Sidama	Current/Former	Never	Current/Former	No
82	Female	Urban	Married	Unable to read and write	Orthodox Christian	Unemployed	1000	Gedeo	Never	Never	Never	No	Yes	No	Yes	No	142	93	No	No	No	I do not Know	I don’t know	I do not know	Yes	No	Eat baked chicken instead of fried	I do not know	Walking briskly for 30 minutes, three times a week	Yes	I don’t know	140/90	Family member(s) with high blood pressure	When person does not have pain or feel ill, he/she is okay	Heart attack	Causing you to gain weight	I don't know	No	No	Female	Urban	Unable to read and write	Orthodox Christian	Unemployed	Gedeo	Never	Never	Never	No
68	Female	Rural	Married	Write & read-only	Muslim	Other	2000	Oromo	Current/Former	Never	Never	No	No	No	Yes	Yes	134	85	No	I do not know	I do not know	I do not Know	I don’t know	I do not know	Yes	I do not know	I don't know	No	Quitting cigarette smoking	Yes	I don’t know	180/100	Family member(s) with high blood pressure	When person does not have pain or feel ill, he/she is okay	Stroke	Causing you to gain weight	I don't know	No	I do know	Female	Rural	Write & read-only	Muslim	Other	Oromo	Current/Former	Never	Never	No
85	Male	Urban	Married	Unable to read and write	Orthodox Christian	Unemployed	1000	Oromo	Never	Never	Never	No	No	Yes	Yes	No	142	92	No	No	No	No	No	I do not know	Yes	I do not know	Stop eating potato chips	No	Walking briskly for 30 minutes, three times a week	Yes	I don’t know	145/110	A lot of headaches	The risk of dying from HTN is low	Kidney failure	Making you nervous	I don't know	No	I do know	Male	Urban	Unable to read and write	Orthodox Christian	Unemployed	Oromo	Never	Never	Never	No
50	Female	Rural	Married	Secondary educations completed (9-12)	Orthodox Christian	Unemployed	2000	Sidama	Current/Former	Current/Former	Current/Former	Yes	No	Yes	Yes	Yes	142	94	Yes	Yes	Yes	Yes	No	No	Yes	No	Stop eating potato chips	Yes	Walking briskly for 30 minutes, three times a week	Yes	I don’t know	140/90	A lot of headaches	The risk of dying from HTN is low	Stroke	Causing you to have diabetes	I don't know	Yes	No	Female	Rural	Secondary educations completed (9-12)	Orthodox Christian	Unemployed	Sidama	Current/Former	Current/Former	Current/Former	Yes
52	Male	Urban	Widowed	Diploma and above	Orthodox Christian	Unemployed	1300	Gedeo	Current/Former	Current/Former	Current/Former	Yes	No	Yes	Yes	Yes	143	94	Yes	No	I do not know	I do not Know	No	No	No	I do not know	I don't know	I do not know	Quitting cigarette smoking	Yes	I don’t know	180/100	A lot of stress and tension	When person does not have pain or feel ill, he/she is okay	Kidney failure	Making you nervous	I don't know	No	No	Male	Urban	Diploma and above	Orthodox Christian	Unemployed	Gedeo	Current/Former	Current/Former	Current/Former	Yes
55	Female	Rural	Divorced	Unable to read and write	Orthodox Christian	Unemployed	1500	Sidama	Current/Former	Never	Never	No	No	Yes	No	Yes	143	91	Yes	Yes	No	Yes	No	No	Yes	Yes	Eat baked chicken instead of fried	Yes	Lifting weights frequently	No	No	120/80	A lot of stress and tension	HTN may have no symptoms, and it can be life threatening	Arthritis	Damaging your blood vessels	I don't know	No	I do know	Female	Rural	Unable to read and write	Orthodox Christian	Unemployed	Sidama	Current/Former	Never	Never	No
80	Male	Urban	Married	Unable to read and write	Protestant	Unemployed	2000	Gedeo	Never	Never	Never	No	No	No	No	No	144	95	Yes	Yes	Yes	Yes	No	I do not know	Yes	I do not know	Avoid adding table salt to food	I do not know	I do not know	Yes	I don’t know	180/100	Family member(s) with high blood pressure	When person does not have pain or feel ill, he/she is okay	Kidney failure	Making you nervous	I don't know	No		Male	Urban	Unable to read and write	Protestant	Unemployed	Gedeo	Never	Never	Never	No
51	Male	Rural	Divorced	Write & read-only	Muslim	Merchant	5000	Gurage	Current/Former	Never	Current/Former	No	Yes	Yes	Yes	No	145	96	I do not know	No	I do not know	I do not Know	I don’t know	I do not know	Yes	I do not know	I don't know	I do not know	I do not know	I don't know	I don’t know	I don’t know	A lot of stress and tension	When person does not have pain or feel ill, he/she is okay	Arthritis	Causing you to have diabetes	I don't know	No	I do know	Male	Rural	Write & read-only	Muslim	Merchant	Gurage	Current/Former	Never	Current/Former	No
55	Female	Rural	Widowed	Unable to read and write	Protestant	Unemployed	1200	Gedeo	Never	Never	Never	Yes	Yes	Yes	No	No	140	91	Yes	Yes	Yes	Yes	No	I do not know	Yes	Yes	Stop eating potato chips	Yes	Walking briskly for 30 minutes, three times a week	Yes	No	140/90	A lot of headaches	The risk of dying from HTN is low	Heart attack	Causing you to have diabetes	No	Yes	No	Female	Rural	Unable to read and write	Protestant	Unemployed	Gedeo	Never	Never	Never	Yes
88	Female	Rural	Divorced	Write & read-only	Muslim	Unemployed	800	Gedeo	Never	Never	Never	No	No	No	No	No	144	95	No	No	I do not know	I do not Know	I don’t know	I do not know	I do not know	I do not know	I don't know	I do not know	I do not know	I don't know	I don’t know	I don’t know	I don’t know	I don’t know	I don't know	I don't know	I don't know	No	I do know	Female	Rural	Write & read-only	Muslim	Unemployed	Gedeo	Never	Never	Never	No
50	Female	Urban	Married	Secondary educations completed (9-12)	Orthodox Christian	Unemployed	2500	Sidama	Current/Former	Current/Former	Current/Former	No	Yes	Yes	Yes	No	126	76	I do not know	I do not know	I do not know	I do not Know	I don’t know	I do not know	I do not know	I do not know	Avoid adding table salt to food	I do not know	Quitting cigarette smoking	Yes	No	145/110	A lot of headaches	The risk of dying from HTN is low	Heart attack	Causing you to have diabetes	No	No	I do know	Female	Urban	Secondary educations completed (9-12)	Orthodox Christian	Unemployed	Sidama	Current/Former	Current/Former	Current/Former	No
60	Male	Urban	Married	Unable to read and write	Orthodox Christian	Farmer	1200	Gedeo	Never	Never	Never	No	No	No	Yes	Yes	142	92	I do not know	Yes	No	Yes	No	No	I do not know	No	Eat baked chicken instead of fried	Yes	Walking briskly for 30 minutes, three times a week	No	No	120/80	Elevated blood pressure at three different times	The risk of dying from HTN is low	Heart attack	Causing you to have diabetes	I don't know	Yes	Yes	Male	Urban	Unable to read and write	Orthodox Christian	Farmer	Gedeo	Never	Never	Never	No
62	Male	Rural	Married	Write & read-only	Protestant	Unemployed	1800	Oromo	Never	Never	Never	No	No	No	Yes	No	128	88	Yes	Yes	Yes	Yes	No	I do not know	Yes	Yes	Eat baked chicken instead of fried	Yes	Walking briskly for 30 minutes, three times a week	I don't know	Yes	I don’t know	A lot of stress and tension	The risk of dying from HTN is low	I don't know	I don't know	I don't know	Yes	No	Male	Rural	Write & read-only	Protestant	Unemployed	Oromo	Never	Never	Never	No
65	Male	Urban	Married	Write & read-only	Protestant	Farmer	2000	Gedeo	Current/Former	Current/Former	Current/Former	No	No	No	No	No	110	70	No	I do not know	Yes	Yes	Yes	No	No	Yes	Eat fast food or fried food	Yes	Lifting weights frequently	I don't know	No	I don’t know	A lot of headaches	The risk of dying from HTN is low	Stroke	Causing you to gain weight	I don't know	Yes	Yes	Male	Urban	Write & read-only	Protestant	Farmer	Gedeo	Current/Former	Current/Former	Current/Former	No
52	Male	Rural	Married	Unable to read and write	Orthodox Christian	Farmer	800	Gedeo	Never	Never	Never	No	No	No	No	No	130	80	I do not know	I do not know	I do not know	Yes	No	I do not know	Yes	No	Avoid adding table salt to food	I do not know	I do not know	I don't know	I don’t know	I don’t know	I don’t know	I don’t know	I don't know	I don't know	I don't know	No	I do know	Male	Rural	Unable to read and write	Orthodox Christian	Farmer	Gedeo	Never	Never	Never	No
55	Female	Urban	Divorced	Write & read-only	Protestant	Government employee	4000	Oromo	Current/Former	Never	Current/Former	Yes	No	No	No	No	119	79	Yes	Yes	Yes	Yes	No	I do not know	Yes	No	I don't know	No	Lifting weights frequently	No	No	120/80	Elevated blood pressure at three different times	HTN may have no symptoms, and it can be life threatening	I don't know	Damaging your blood vessels	No	Yes	I do know	Female	Urban	Write & read-only	Protestant	Government employee	Oromo	Current/Former	Never	Current/Former	Yes
54	Female	Rural	Divorced	Unable to read and write	Orthodox Christian	Unemployed	900	Gedeo	Current/Former	Current/Former	Current/Former	No	No	No	No	No	132	84	I do not know	I do not know	I do not know	I do not Know	I don’t know	I do not know	Yes	No	Stop eating potato chips	I do not know	Quitting cigarette smoking	I don't know	No	I don’t know	Family member(s) with high blood pressure	The risk of dying from HTN is low	Arthritis	Making you nervous	I don't know	Yes	I do know	Female	Rural	Unable to read and write	Orthodox Christian	Unemployed	Gedeo	Current/Former	Current/Former	Current/Former	No
65	Male	Urban	Married	Primary educations completed (1-8)	Muslim	Other	2000	Gurage	Current/Former	Never	Current/Former	Yes	Yes	Yes	Yes	No	141	91	Yes	Yes	Yes	Yes	No	I do not know	Yes	No	Eat fast food or fried food	Yes	Walking briskly for 30 minutes, three times a week	Yes	No	145/110	Family member(s) with high blood pressure	The risk of dying from HTN is low	Kidney failure	Causing you to have diabetes	No	Yes	Yes	Male	Urban	Primary educations completed (1-8)	Muslim	Other	Gurage	Current/Former	Never	Current/Former	Yes
55	Male	Urban	Divorced	Secondary educations completed (9-12)	Protestant	Unemployed	1000	Gedeo	Never	Never	Never	No	No	No	No	No	143	91	No	I do not know	I do not know	I do not Know	I don’t know	I do not know	I do not know	I do not know	I don't know	I do not know	I do not know	Yes	I don’t know	180/100	A lot of stress and tension	When person does not have pain or feel ill, he/she is okay	Stroke	I don't know	I don't know	No	I do know	Male	Urban	Secondary educations completed (9-12)	Protestant	Unemployed	Gedeo	Never	Never	Never	No
55	Male	Urban	Divorced	Unable to read and write	Catholic	Merchant	1400	Oromo	Never	Never	Never	No	Yes	Yes	Yes	No	141	88	No	I do not know	I do not know	I do not Know	I don’t know	I do not know	I do not know	No	Stop eating potato chips	I do not know	Quitting cigarette smoking	Yes	I don’t know	140/90	Family member(s) with high blood pressure	When person does not have pain or feel ill, he/she is okay	Stroke	Making you nervous	I don't know	No	No	Male	Urban	Unable to read and write	Catholic	Merchant	Oromo	Never	Never	Never	No
55	Female	Rural	Married	Write & read-only	Muslim	Merchant	3500	Gedeo	Current/Former	Never	Current/Former	Yes	No	No	No	No	119	78	No	I do not know	Yes	Yes	No	Yes	Yes	No	Eat baked chicken instead of fried	I do not know	Walking briskly for 30 minutes, three times a week	Yes	I don’t know	140/90	Family member(s) with high blood pressure	When person does not have pain or feel ill, he/she is okay	Stroke	Causing you to gain weight	I don't know	No	No	Female	Rural	Write & read-only	Muslim	Merchant	Gedeo	Current/Former	Never	Current/Former	Yes
58	Male	Urban	Married	Write & read-only	Protestant	Unemployed	2000	Oromo	Never	Never	Current/Former	Yes	No	No	No	No	141	93	No	Yes	Yes	Yes	No	Yes	Yes	Yes	Eat baked chicken instead of fried	No	Walking briskly for 30 minutes, three times a week	I don't know	I don’t know	I don’t know	Family member(s) with high blood pressure	The risk of dying from HTN is low	Heart attack	Causing you to have diabetes	I don't know	No	Yes	Male	Urban	Write & read-only	Protestant	Unemployed	Oromo	Never	Never	Current/Former	Yes
62	Female	Rural	Divorced	Unable to read and write	Orthodox Christian	Unemployed	1000	Gedeo	Never	Never	Never	No	No	No	No	No	118	79	No	Yes	No	No	No	I do not know	No	I do not know	Stop eating potato chips	I do not know	Quitting cigarette smoking	I don't know	I don’t know	I don’t know	A lot of stress and tension	When person does not have pain or feel ill, he/she is okay	I don't know	Making you nervous	I don't know	No	I do know	Female	Rural	Unable to read and write	Orthodox Christian	Unemployed	Gedeo	Never	Never	Never	No
50	Male	Rural	Divorced	Unable to read and write	Orthodox Christian	Unemployed	1800	Gedeo	Never	Never	Current/Former	No	No	No	No	No	144	94	No	No	No	No	I don’t know	I do not know	I do not know	I do not know	Avoid adding table salt to food	I do not know	Walking briskly for 30 minutes, three times a week	I don't know	I don’t know	I don’t know	I don’t know	I don’t know	I don't know	I don't know	I don't know	No	I do know	Male	Rural	Unable to read and write	Orthodox Christian	Unemployed	Gedeo	Never	Never	Current/Former	No
58	Female	Urban	Married	Unable to read and write	Orthodox Christian	Unemployed	3000	Oromo	Never	Never	Never	Yes	Yes	Yes	Yes	No	116	71	Yes	No	No	Yes	Yes	Yes	Yes	Yes	Eat baked chicken instead of fried	Yes	Walking briskly for 30 minutes, three times a week	Yes	No	145/110	A lot of headaches	The risk of dying from HTN is low	Heart attack	Causing you to gain weight	I don't know	Yes	Yes	Female	Urban	Unable to read and write	Orthodox Christian	Unemployed	Oromo	Never	Never	Never	Yes
71	Female	Rural	Married	Unable to read and write	Orthodox Christian	Unemployed	500	Gedeo	Current/Former	Current/Former	Current/Former	No	No	No	No	No	122	85	No	I do not know	I do not know	I do not Know	I don’t know	I do not know	No	I do not know	Stop eating potato chips	I do not know	I do not know	I don't know	No	I don’t know	Family member(s) with high blood pressure	When person does not have pain or feel ill, he/she is okay	I don't know	Making you nervous	I don't know	No	I do know	Female	Rural	Unable to read and write	Orthodox Christian	Unemployed	Gedeo	Current/Former	Current/Former	Current/Former	No
55	Male	Urban	Married	Write & read-only	Protestant	Merchant	4500	Gurage	Current/Former	Never	Never	No	Yes	Yes	Yes	No	144	98	Yes	Yes	Yes	Yes	No	I do not know	Yes	Yes	Eat baked chicken instead of fried	Yes	Walking briskly for 30 minutes, three times a week	I don't know	No	I don’t know	A lot of headaches	When person does not have pain or feel ill, he/she is okay	I don't know	Causing you to gain weight	I don't know	No	I do know	Male	Urban	Write & read-only	Protestant	Merchant	Gurage	Current/Former	Never	Never	No
55	Male	Urban	Married	Write & read-only	Protestant	Merchant	5000	Gedeo	Current/Former	Never	Current/Former	No	No	Yes	No	No	140	88	I do not know	I do not know	Yes	Yes	Yes	Yes	Yes	Yes	Eat baked chicken instead of fried	Yes	I do not know	Yes	Yes	145/110	A lot of headaches	The risk of dying from HTN is low	Heart attack	Causing you to have diabetes	No	Yes	No	Male	Urban	Write & read-only	Protestant	Merchant	Gedeo	Current/Former	Never	Current/Former	No
68	Male	Urban	Divorced	Primary educations completed (1-8)	Orthodox Christian	Merchant	7000	Gurage	Current/Former	Current/Former	Current/Former	No	No	No	No	No	116	76	I do not know	No	Yes	Yes	Yes	Yes	Yes	Yes	I don't know	Yes	I do not know	No	No	140/90	I don’t know	When person does not have pain or feel ill, he/she is okay	Kidney failure	Causing you to gain weight	I don't know	No	I do know	Male	Urban	Primary educations completed (1-8)	Orthodox Christian	Merchant	Gurage	Current/Former	Current/Former	Current/Former	No
68	Male	Rural	Married	Unable to read and write	Orthodox Christian	Unemployed	1700	Gedeo	Never	Never	Never	Yes	No	No	No	No	141	90	I do not know	I do not know	I do not know	No	I don’t know	No	No	No	I don't know	I do not know	Quitting cigarette smoking	I don't know	I don’t know	I don’t know	I don’t know	I don’t know	I don't know	I don't know	I don't know	No	I do know	Male	Rural	Unable to read and write	Orthodox Christian	Unemployed	Gedeo	Never	Never	Never	Yes
55	Female	Urban	Widowed	Primary educations completed (1-8)	Muslim	Merchant	5000	Gurage	Current/Former	Never	Never	No	No	No	Yes	No	131	85	Yes	I do not know	Yes	Yes	No	I do not know	Yes	Yes	Eat fast food or fried food	No	Lifting weights frequently	I don't know	No	I don’t know	A lot of headaches	I don’t know	Heart attack	Causing you to have diabetes	I don't know	No	I do know	Female	Urban	Primary educations completed (1-8)	Muslim	Merchant	Gurage	Current/Former	Never	Never	No
72	Female	Urban	Divorced	Unable to read and write	Catholic	Unemployed	700	Sidama	Never	Never	Current/Former	Yes	No	No	No	No	115	78	No	I do not know	Yes	Yes	Yes	No	No	Yes	Avoid adding table salt to food	No	Lifting weights frequently	Yes	Yes	180/100	A lot of headaches	The risk of dying from HTN is low	Stroke	Causing you to gain weight	I don't know	Yes	No	Female	Urban	Unable to read and write	Catholic	Unemployed	Sidama	Never	Never	Current/Former	Yes
80	Female	Rural	Married	Unable to read and write	Other	Other	700	Others	Never	Never	Never	No	No	No	No	No	132	83	I do not know	I do not know	I do not know	I do not Know	I don’t know	I do not know	I do not know	I do not know	I don't know	I do not know	I do not know	I don't know	I don’t know	I don’t know	I don’t know	I don’t know	I don't know	I don't know	I don't know	Yes	Yes	Female	Rural	Unable to read and write	Other	Other	Others	Never	Never	Never	No
50	Male	Urban	Married	Secondary educations completed (9-12)	Catholic	Private employee	7000	Gurage	Current/Former	Never	Current/Former	Yes	No	No	No	No	142	90	I do not know	Yes	Yes	Yes	No	No	Yes	Yes	Avoid adding table salt to food	I do not know	Quitting cigarette smoking	I don't know	No	I don’t know	A lot of headaches	The risk of dying from HTN is low	Arthritis	Damaging your blood vessels	I don't know	Yes	No	Male	Urban	Secondary educations completed (9-12)	Catholic	Private employee	Gurage	Current/Former	Never	Current/Former	Yes
59	Female	Rural	Widowed	Secondary educations completed (9-12)	Other	Farmer	2000	Gedeo	Never	Never	Never	No	No	No	No	No	116	72	No	I do not know	I do not know	Yes	I don’t know	I do not know	I do not know	I do not know	Avoid adding table salt to food	I do not know	Quitting cigarette smoking	I don't know	No	I don’t know	A lot of stress and tension	When person does not have pain or feel ill, he/she is okay	Kidney failure	Making you nervous	I don't know	No	I do know	Female	Rural	Secondary educations completed (9-12)	Other	Farmer	Gedeo	Never	Never	Never	No
50	Male	Urban	Married	Diploma and above	Protestant	Farmer	2500	Gedeo	Current/Former	Never	Never	No	No	No	Yes	No	116	74	Yes	No	Yes	Yes	No	No	Yes	No	I don't know	I do not know	Walking briskly for 30 minutes, three times a week	I don't know	No	I don’t know	A lot of headaches	The risk of dying from HTN is low	Kidney failure	Causing you to gain weight	I don't know	Yes	No	Male	Urban	Diploma and above	Protestant	Farmer	Gedeo	Current/Former	Never	Never	No
55	Female	Rural	Married	Unable to read and write	Protestant	Farmer	2700	Gedeo	Never	Never	Never	No	No	No	No	No	124	82	No	No	No	No	I don’t know	I do not know	Yes	I do not know	Eat fast food or fried food	I do not know	Quitting cigarette smoking	Yes	I don’t know	140/90	A lot of headaches	The risk of dying from HTN is low	Arthritis	Damaging your blood vessels	No	Yes	I do know	Female	Rural	Unable to read and write	Protestant	Farmer	Gedeo	Never	Never	Never	No
56	Female	Urban	Widowed	Diploma and above	Muslim	Government employee	3000	Gurage	Current/Former	Current/Former	Current/Former	No	Yes	No	Yes	No	126	81	Yes	No	Yes	Yes	No	I do not know	Yes	No	Avoid adding table salt to food	Yes	Lifting weights frequently	Yes	Yes	145/110	Elevated blood pressure at three different times	The risk of dying from HTN is low	Kidney failure	Causing you to have diabetes	No	Yes	No	Female	Urban	Diploma and above	Muslim	Government employee	Gurage	Current/Former	Current/Former	Current/Former	No
55	Male	Rural	Divorced	Write & read-only	Protestant	Farmer	3200	Gedeo	Never	Never	Current/Former	Yes	No	No	No	Yes	118	78	I do not know	I do not know	I do not know	I do not Know	No	I do not know	No	I do not know	I don't know	I do not know	Quitting cigarette smoking	Yes	I don’t know	145/110	Elevated blood pressure at three different times	The risk of dying from HTN is low	Stroke	Causing you to have diabetes	I don't know	Yes	Yes	Male	Rural	Write & read-only	Protestant	Farmer	Gedeo	Never	Never	Current/Former	Yes
54	Female	Rural	Widowed	Unable to read and write	Protestant	Farmer	600	Gedeo	Never	Never	Never	No	No	No	No	No	116	78	No	I do not know	I do not know	I do not Know	I don’t know	No	I do not know	I do not know	Eat baked chicken instead of fried	No	Walking briskly for 30 minutes, three times a week	No	I don’t know	120/80	I don’t know	When person does not have pain or feel ill, he/she is okay	Stroke	Causing you to gain weight	I don't know	No	I do know	Female	Rural	Unable to read and write	Protestant	Farmer	Gedeo	Never	Never	Never	No
50	Male	Urban	Divorced	Diploma and above	Orthodox Christian	Merchant	8000	Gurage	Current/Former	Never	Current/Former	Yes	No	Yes	Yes	No	130	81	Yes	Yes	Yes	Yes	No	I do not know	Yes	Yes	Avoid adding table salt to food	Yes	Lifting weights frequently	No	Yes	120/80	Elevated blood pressure at three different times	The risk of dying from HTN is low	Arthritis	Damaging your blood vessels	I don't know	Yes	Yes	Male	Urban	Diploma and above	Orthodox Christian	Merchant	Gurage	Current/Former	Never	Current/Former	Yes
60	Female	Rural	Widowed	Unable to read and write	Protestant	Unemployed	500	Gedeo	Never	Never	Never	No	No	No	No	No	119	77	I do not know	No	No	I do not Know	I don’t know	I do not know	I do not know	I do not know	Stop eating potato chips	No	I do not know	Yes	I don’t know	140/90	Family member(s) with high blood pressure	When person does not have pain or feel ill, he/she is okay	Kidney failure	Making you nervous	I don't know	No	I do know	Female	Rural	Unable to read and write	Protestant	Unemployed	Gedeo	Never	Never	Never	No
72	Female	Urban	Married	Diploma and above	Protestant	Private employee	7000	Oromo	Current/Former	Never	Never	No	No	No	No	No	141	92	I do not know	I do not know	I do not know	I do not Know	No	I do not know	I do not know	No	I don't know	I do not know	Quitting cigarette smoking	Yes	I don’t know	180/100	Family member(s) with high blood pressure	When person does not have pain or feel ill, he/she is okay	Stroke	Causing you to gain weight	I don't know	No	I do know	Female	Urban	Diploma and above	Protestant	Private employee	Oromo	Current/Former	Never	Never	No
80	Female	Rural	Divorced	Primary educations completed (1-8)	Protestant	Unemployed	800	Gedeo	Never	Never	Never	No	No	No	No	No	113	71	Yes	No	I do not know	I do not Know	No	I do not know	I do not know	I do not know	I don't know	I do not know	I do not know	Yes	I don’t know	180/100	A lot of stress and tension	When person does not have pain or feel ill, he/she is okay	Kidney failure	Making you nervous	I don't know	No	I do know	Female	Rural	Primary educations completed (1-8)	Protestant	Unemployed	Gedeo	Never	Never	Never	No
53	Male	Urban	Married	Diploma and above	Muslim	Other	3200	Sidama	Current/Former	Never	Current/Former	No	No	No	No	No	116	77	I do not know	Yes	Yes	Yes	No	I do not know	Yes	Yes	I don't know	Yes	Lifting weights frequently	Yes	No	145/110	A lot of headaches	The risk of dying from HTN is low	Kidney failure	Making you nervous	I don't know	No	No	Male	Urban	Diploma and above	Muslim	Other	Sidama	Current/Former	Never	Current/Former	No
82	Female	Urban	Married	Unable to read and write	Orthodox Christian	Unemployed	1000	Gedeo	Never	Never	Never	No	Yes	No	Yes	No	142	93	No	No	No	I do not Know	I don’t know	I do not know	I do not know	No	Eat baked chicken instead of fried	I do not know	Walking briskly for 30 minutes, three times a week	Yes	I don’t know	140/90	Family member(s) with high blood pressure	When person does not have pain or feel ill, he/she is okay	Heart attack	Causing you to gain weight	I don't know	No	No	Female	Urban	Unable to read and write	Orthodox Christian	Unemployed	Gedeo	Never	Never	Never	No
68	Female	Rural	Married	Write & read-only	Muslim	Other	2000	Oromo	Current/Former	Never	Never	No	No	No	Yes	Yes	134	85	No	I do not know	I do not know	I do not Know	I don’t know	I do not know	I do not know	I do not know	I don't know	No	Quitting cigarette smoking	Yes	I don’t know	180/100	Family member(s) with high blood pressure	When person does not have pain or feel ill, he/she is okay	Stroke	Causing you to gain weight	I don't know	No	I do know	Female	Rural	Write & read-only	Muslim	Other	Oromo	Current/Former	Never	Never	No
85	Male	Urban	Married	Unable to read and write	Orthodox Christian	Unemployed	1000	Oromo	Never	Never	Never	No	No	Yes	Yes	No	142	92	No	No	No	No	No	I do not know	I do not know	I do not know	Stop eating potato chips	No	Walking briskly for 30 minutes, three times a week	Yes	I don’t know	145/110	A lot of headaches	The risk of dying from HTN is low	Kidney failure	Making you nervous	I don't know	No	I do know	Male	Urban	Unable to read and write	Orthodox Christian	Unemployed	Oromo	Never	Never	Never	No
50	Female	Rural	Married	Secondary educations completed (9-12)	Orthodox Christian	Unemployed	2000	Sidama	Current/Former	Current/Former	Current/Former	Yes	No	Yes	Yes	Yes	142	94	Yes	Yes	Yes	Yes	No	No	Yes	No	Stop eating potato chips	Yes	Walking briskly for 30 minutes, three times a week	Yes	I don’t know	140/90	A lot of headaches	The risk of dying from HTN is low	Stroke	Causing you to have diabetes	I don't know	Yes	No	Female	Rural	Secondary educations completed (9-12)	Orthodox Christian	Unemployed	Sidama	Current/Former	Current/Former	Current/Former	Yes
52	Male	Urban	Widowed	Diploma and above	Orthodox Christian	Unemployed	1300	Gedeo	Current/Former	Current/Former	Current/Former	Yes	No	Yes	Yes	Yes	143	94	Yes	No	I do not know	I do not Know	No	No	No	I do not know	I don't know	I do not know	Quitting cigarette smoking	Yes	I don’t know	180/100	A lot of stress and tension	When person does not have pain or feel ill, he/she is okay	Kidney failure	Making you nervous	I don't know	No	No	Male	Urban	Diploma and above	Orthodox Christian	Unemployed	Gedeo	Current/Former	Current/Former	Current/Former	Yes
55	Female	Rural	Divorced	Unable to read and write	Orthodox Christian	Unemployed	1500	Sidama	Current/Former	Never	Never	No	No	Yes	No	Yes	143	91	Yes	Yes	No	Yes	No	No	Yes	Yes	Eat baked chicken instead of fried	Yes	Lifting weights frequently	No	No	120/80	A lot of stress and tension	HTN may have no symptoms, and it can be life threatening	Arthritis	Damaging your blood vessels	I don't know	No	I do know	Female	Rural	Unable to read and write	Orthodox Christian	Unemployed	Sidama	Current/Former	Never	Never	No
80	Male	Urban	Married	Unable to read and write	Protestant	Unemployed	2000	Gedeo	Never	Never	Never	No	No	No	No	No	144	95	Yes	Yes	Yes	Yes	No	I do not know	I do not know	I do not know	Avoid adding table salt to food	I do not know	I do not know	Yes	I don’t know	180/100	Family member(s) with high blood pressure	When person does not have pain or feel ill, he/she is okay	Kidney failure	Making you nervous	I don't know	No		Male	Urban	Unable to read and write	Protestant	Unemployed	Gedeo	Never	Never	Never	No
51	Male	Rural	Divorced	Write & read-only	Muslim	Merchant	5000	Gurage	Current/Former	Never	Current/Former	No	Yes	Yes	Yes	No	145	96	I do not know	No	I do not know	I do not Know	I don’t know	I do not know	I do not know	I do not know	I don't know	I do not know	I do not know	I don't know	I don’t know	I don’t know	A lot of stress and tension	When person does not have pain or feel ill, he/she is okay	Arthritis	Causing you to have diabetes	I don't know	No	I do know	Male	Rural	Write & read-only	Muslim	Merchant	Gurage	Current/Former	Never	Current/Former	No
55	Female	Rural	Widowed	Unable to read and write	Protestant	Unemployed	1200	Gedeo	Never	Never	Never	Yes	Yes	Yes	No	No	130	86	Yes	Yes	Yes	Yes	No	I do not know	Yes	Yes	Stop eating potato chips	Yes	Walking briskly for 30 minutes, three times a week	Yes	No	140/90	A lot of headaches	The risk of dying from HTN is low	Heart attack	Causing you to have diabetes	No	Yes	No	Female	Rural	Unable to read and write	Protestant	Unemployed	Gedeo	Never	Never	Never	Yes
88	Female	Rural	Divorced	Write & read-only	Muslim	Unemployed	800	Gedeo	Never	Never	Never	No	No	No	No	No	122	78	No	No	I do not know	I do not Know	I don’t know	I do not know	I do not know	I do not know	I don't know	I do not know	I do not know	I don't know	I don’t know	I don’t know	I don’t know	I don’t know	I don't know	I don't know	I don't know	No	I do know	Female	Rural	Write & read-only	Muslim	Unemployed	Gedeo	Never	Never	Never	No
50	Female	Urban	Married	Secondary educations completed (9-12)	Orthodox Christian	Unemployed	2500	Sidama	Current/Former	Current/Former	Current/Former	No	Yes	Yes	Yes	No	136	88	I do not know	I do not know	I do not know	I do not Know	I don’t know	I do not know	I do not know	I do not know	Avoid adding table salt to food	I do not know	Quitting cigarette smoking	Yes	No	145/110	A lot of headaches	The risk of dying from HTN is low	Heart attack	Causing you to have diabetes	No	No	I do know	Female	Urban	Secondary educations completed (9-12)	Orthodox Christian	Unemployed	Sidama	Current/Former	Current/Former	Current/Former	No
50	Male	Urban	Married	Secondary educations completed (9-12)	Protestant	Merchant	3000	Gurage	Current/Former	Never	Never	Yes	No	Yes	Yes	No	140	91	Yes	Yes	Yes	Yes	No	Yes	Yes	Yes	Eat fast food or fried food	Yes	Lifting weights frequently	No	No	120/80	A lot of headaches	The risk of dying from HTN is low	Arthritis	Damaging your blood vessels	I don't know	Yes	Yes	Male	Urban	Secondary educations completed (9-12)	Protestant	Merchant	Gurage	Current/Former	Never	Never	Yes
55	Female	Rural	Divorced	Primary educations completed (1-8)	Catholic	Unemployed	1700	Sidama	Current/Former	Never	Current/Former	Yes	Yes	Yes	Yes	No	131	83	No	No	No	No	I don’t know	I do not know	I do not know	I do not know	I don't know	I do not know	I do not know	Yes	I don’t know	140/90	Family member(s) with high blood pressure	When person does not have pain or feel ill, he/she is okay	Kidney failure	Making you nervous	I don't know	No	I do know	Female	Rural	Primary educations completed (1-8)	Catholic	Unemployed	Sidama	Current/Former	Never	Current/Former	Yes
89	Female	Rural	Married	Unable to read and write	Protestant	Unemployed	1000	Gedeo	Current/Former	Current/Former	Current/Former	No	No	No	No	No	119	71	No	I do not know	I do not know	I do not Know	I don’t know	I do not know	I do not know	I do not know	I don't know	I do not know	I do not know	I don't know	I don’t know	I don’t know	I don’t know	I don’t know	I don't know	I don't know	I don't know	No	I do know	Female	Rural	Unable to read and write	Protestant	Unemployed	Gedeo	Current/Former	Current/Former	Current/Former	No
50	Male	Urban	Widowed	Secondary educations completed (9-12)	Orthodox Christian	Unemployed	2000	Oromo	Never	Never	Never	No	No	No	No	No	119	79	I do not know	I do not know	I do not know	I do not Know	I don’t know	No	No	I do not know	Avoid adding table salt to food	I do not know	Walking briskly for 30 minutes, three times a week	Yes	I don’t know	145/110	Family member(s) with high blood pressure	The risk of dying from HTN is low	Stroke	Causing you to gain weight	I don't know	No	I do know	Male	Urban	Secondary educations completed (9-12)	Orthodox Christian	Unemployed	Oromo	Never	Never	Never	No
53	Female	Rural	Widowed	Unable to read and write	Protestant	Private employee	1300	Gedeo	Current/Former	Current/Former	Current/Former	No	No	No	No	No	113	71	Yes	No	Yes	Yes	Yes	Yes	Yes	Yes	I don't know	Yes	Walking briskly for 30 minutes, three times a week	No	Yes	120/80	Family member(s) with high blood pressure	HTN may have no symptoms, and it can be life threatening	Arthritis	Causing you to have diabetes	No	Yes	Yes	Female	Rural	Unable to read and write	Protestant	Private employee	Gedeo	Current/Former	Current/Former	Current/Former	No
57	Male	Urban	Divorced	Diploma and above	Protestant	Unemployed	1900	Gedeo	Current/Former	Current/Former	Current/Former	Yes	No	No	No	No	116	77	I do not know	I do not know	No	Yes	Yes	I do not know	No	Yes	Avoid adding table salt to food	Yes	Lifting weights frequently	No	Yes	120/80	Elevated blood pressure at three different times	The risk of dying from HTN is low	Heart attack	Causing you to have diabetes	I don't know	Yes	Yes	Male	Urban	Diploma and above	Protestant	Unemployed	Gedeo	Current/Former	Current/Former	Current/Former	Yes
53	Male	Rural	Divorced	Primary educations completed (1-8)	Protestant	Merchant	6000	Gurage	Current/Former	Never	Current/Former	No	No	No	Yes	No	117	75	I do not know	I do not know	I do not know	I do not Know	I don’t know	No	I do not know	Yes	Eat fast food or fried food	I do not know	Lifting weights frequently	Yes	I don’t know	145/110	A lot of headaches	The risk of dying from HTN is low	Stroke	Making you nervous	I don't know	Yes	I do know	Male	Rural	Primary educations completed (1-8)	Protestant	Merchant	Gurage	Current/Former	Never	Current/Former	No
50	Female	Urban	Married	Write & read-only	Orthodox Christian	Unemployed	1700	Sidama	Never	Never	Never	Yes	Yes	No	No	No	116	78	I do not know	Yes	No	Yes	I don’t know	I do not know	Yes	I do not know	Eat fast food or fried food	No	Walking briskly for 30 minutes, three times a week	Yes	I don’t know	140/90	Family member(s) with high blood pressure	When person does not have pain or feel ill, he/she is okay	Stroke	Causing you to gain weight	I don't know	Yes	I do know	Female	Urban	Write & read-only	Orthodox Christian	Unemployed	Sidama	Never	Never	Never	Yes
60	Male	Urban	Married	Unable to read and write	Orthodox Christian	Farmer	1200	Gedeo	Never	Never	Never	No	No	No	Yes	Yes	142	92	I do not know	Yes	No	Yes	No	No	I do not know	No	Eat baked chicken instead of fried	Yes	Walking briskly for 30 minutes, three times a week	No	No	120/80	Elevated blood pressure at three different times	The risk of dying from HTN is low	Heart attack	Causing you to have diabetes	I don't know	Yes	Yes	Male	Urban	Unable to read and write	Orthodox Christian	Farmer	Gedeo	Never	Never	Never	No
62	Male	Rural	Married	Write & read-only	Protestant	Unemployed	1800	Oromo	Never	Never	Never	No	No	No	Yes	No	128	88	Yes	Yes	Yes	Yes	No	I do not know	Yes	Yes	Eat baked chicken instead of fried	Yes	Walking briskly for 30 minutes, three times a week	I don't know	Yes	I don’t know	A lot of stress and tension	The risk of dying from HTN is low	I don't know	I don't know	I don't know	Yes	No	Male	Rural	Write & read-only	Protestant	Unemployed	Oromo	Never	Never	Never	No
65	Male	Urban	Married	Write & read-only	Protestant	Farmer	2000	Gedeo	Current/Former	Current/Former	Current/Former	No	No	No	No	No	110	70	No	I do not know	Yes	Yes	Yes	No	No	Yes	Eat fast food or fried food	Yes	Lifting weights frequently	I don't know	No	I don’t know	A lot of headaches	The risk of dying from HTN is low	Stroke	Causing you to gain weight	I don't know	Yes	Yes	Male	Urban	Write & read-only	Protestant	Farmer	Gedeo	Current/Former	Current/Former	Current/Former	No
52	Male	Rural	Married	Unable to read and write	Orthodox Christian	Farmer	800	Gedeo	Never	Never	Never	No	No	No	No	No	130	80	I do not know	I do not know	I do not know	Yes	No	I do not know	Yes	No	Avoid adding table salt to food	I do not know	I do not know	I don't know	I don’t know	I don’t know	I don’t know	I don’t know	I don't know	I don't know	I don't know	No	I do know	Male	Rural	Unable to read and write	Orthodox Christian	Farmer	Gedeo	Never	Never	Never	No
55	Female	Urban	Divorced	Write & read-only	Protestant	Government employee	4000	Oromo	Current/Former	Never	Current/Former	Yes	No	No	No	No	119	79	Yes	Yes	Yes	Yes	No	I do not know	Yes	No	I don't know	No	Lifting weights frequently	No	No	120/80	Elevated blood pressure at three different times	HTN may have no symptoms, and it can be life threatening	I don't know	Damaging your blood vessels	No	Yes	I do know	Female	Urban	Write & read-only	Protestant	Government employee	Oromo	Current/Former	Never	Current/Former	Yes
54	Female	Rural	Divorced	Unable to read and write	Orthodox Christian	Unemployed	900	Gedeo	Current/Former	Current/Former	Current/Former	No	No	No	No	No	132	84	I do not know	I do not know	I do not know	I do not Know	I don’t know	I do not know	Yes	No	Stop eating potato chips	I do not know	Quitting cigarette smoking	I don't know	No	I don’t know	Family member(s) with high blood pressure	The risk of dying from HTN is low	Arthritis	Making you nervous	I don't know	Yes	I do know	Female	Rural	Unable to read and write	Orthodox Christian	Unemployed	Gedeo	Current/Former	Current/Former	Current/Former	No
65	Male	Urban	Married	Primary educations completed (1-8)	Muslim	Other	2000	Gurage	Current/Former	Never	Current/Former	Yes	Yes	Yes	Yes	No	141	91	Yes	Yes	Yes	Yes	No	I do not know	Yes	No	Eat fast food or fried food	Yes	Walking briskly for 30 minutes, three times a week	Yes	No	145/110	Family member(s) with high blood pressure	The risk of dying from HTN is low	Kidney failure	Causing you to have diabetes	No	Yes	Yes	Male	Urban	Primary educations completed (1-8)	Muslim	Other	Gurage	Current/Former	Never	Current/Former	Yes
60	Male	Urban	Married	Unable to read and write	Orthodox Christian	Farmer	1200	Gedeo	Never	Never	Never	No	No	No	Yes	Yes	142	92	I do not know	Yes	No	Yes	No	No	I do not know	No	Eat baked chicken instead of fried	Yes	Walking briskly for 30 minutes, three times a week	No	No	120/80	Elevated blood pressure at three different times	The risk of dying from HTN is low	Heart attack	Causing you to have diabetes	I don't know	Yes	Yes	Male	Urban	Unable to read and write	Orthodox Christian	Farmer	Gedeo	Never	Never	Never	No
62	Male	Rural	Married	Write & read-only	Protestant	Unemployed	1800	Oromo	Never	Never	Never	No	No	No	Yes	No	128	88	Yes	Yes	Yes	Yes	No	I do not know	Yes	Yes	Eat baked chicken instead of fried	Yes	Walking briskly for 30 minutes, three times a week	I don't know	Yes	I don’t know	A lot of stress and tension	The risk of dying from HTN is low	I don't know	I don't know	I don't know	Yes	No	Male	Rural	Write & read-only	Protestant	Unemployed	Oromo	Never	Never	Never	No
65	Male	Urban	Married	Write & read-only	Protestant	Farmer	2000	Gedeo	Current/Former	Current/Former	Current/Former	No	No	No	No	No	110	70	No	I do not know	Yes	Yes	Yes	No	No	Yes	Eat fast food or fried food	Yes	Lifting weights frequently	I don't know	No	I don’t know	A lot of headaches	The risk of dying from HTN is low	Stroke	Causing you to gain weight	I don't know	Yes	Yes	Male	Urban	Write & read-only	Protestant	Farmer	Gedeo	Current/Former	Current/Former	Current/Former	No
52	Male	Rural	Married	Unable to read and write	Orthodox Christian	Farmer	800	Gedeo	Never	Never	Never	No	No	No	No	No	130	80	I do not know	I do not know	I do not know	Yes	No	I do not know	Yes	No	Avoid adding table salt to food	I do not know	I do not know	I don't know	I don’t know	I don’t know	I don’t know	I don’t know	I don't know	I don't know	I don't know	No	I do know	Male	Rural	Unable to read and write	Orthodox Christian	Farmer	Gedeo	Never	Never	Never	No
55	Female	Urban	Divorced	Write & read-only	Protestant	Government employee	4000	Oromo	Current/Former	Never	Current/Former	Yes	No	No	No	No	119	79	Yes	Yes	Yes	Yes	No	I do not know	Yes	No	I don't know	No	Lifting weights frequently	No	No	120/80	Elevated blood pressure at three different times	HTN may have no symptoms, and it can be life threatening	I don't know	Damaging your blood vessels	No	Yes	I do know	Female	Urban	Write & read-only	Protestant	Government employee	Oromo	Current/Former	Never	Current/Former	Yes
54	Female	Rural	Divorced	Unable to read and write	Orthodox Christian	Unemployed	900	Gedeo	Current/Former	Current/Former	Never	No	No	No	No	No	132	84	I do not know	I do not know	I do not know	I do not Know	I don’t know	I do not know	Yes	No	Stop eating potato chips	I do not know	Quitting cigarette smoking	I don't know	No	I don’t know	Family member(s) with high blood pressure	The risk of dying from HTN is low	Arthritis	Making you nervous	I don't know	Yes	I do know	Female	Rural	Unable to read and write	Orthodox Christian	Unemployed	Gedeo	Current/Former	Current/Former	Never	No
65	Male	Urban	Married	Primary educations completed (1-8)	Muslim	Other	2000	Gurage	Current/Former	Never	Current/Former	Yes	Yes	Yes	Yes	No	141	91	Yes	Yes	Yes	Yes	No	I do not know	Yes	No	Eat fast food or fried food	Yes	Walking briskly for 30 minutes, three times a week	Yes	No	145/110	Family member(s) with high blood pressure	The risk of dying from HTN is low	Kidney failure	Causing you to have diabetes	No	Yes	Yes	Male	Urban	Primary educations completed (1-8)	Muslim	Other	Gurage	Current/Former	Never	Current/Former	Yes
55	Male	Urban	Divorced	Secondary educations completed (9-12)	Protestant	Unemployed	1000	Gedeo	Never	Never	Never	No	No	No	No	No	118	77	No	I do not know	I do not know	I do not Know	I don’t know	I do not know	I do not know	I do not know	I don't know	I do not know	I do not know	Yes	I don’t know	180/100	A lot of stress and tension	When person does not have pain or feel ill, he/she is okay	Stroke	I don't know	I don't know	No	I do know	Male	Urban	Secondary educations completed (9-12)	Protestant	Unemployed	Gedeo	Never	Never	Never	No
55	Male	Urban	Divorced	Unable to read and write	Catholic	Merchant	1400	Oromo	Never	Never	Never	No	Yes	Yes	Yes	No	141	88	No	I do not know	I do not know	I do not Know	I don’t know	I do not know	I do not know	No	Stop eating potato chips	I do not know	Quitting cigarette smoking	Yes	I don’t know	140/90	Family member(s) with high blood pressure	When person does not have pain or feel ill, he/she is okay	Stroke	Making you nervous	I don't know	No	No	Male	Urban	Unable to read and write	Catholic	Merchant	Oromo	Never	Never	Never	No
55	Female	Rural	Married	Write & read-only	Muslim	Merchant	3500	Gedeo	Current/Former	Never	Current/Former	Yes	No	No	No	No	119	78	No	I do not know	Yes	Yes	No	Yes	Yes	No	Eat baked chicken instead of fried	I do not know	Walking briskly for 30 minutes, three times a week	Yes	I don’t know	140/90	Family member(s) with high blood pressure	When person does not have pain or feel ill, he/she is okay	Stroke	Causing you to gain weight	I don't know	No	No	Female	Rural	Write & read-only	Muslim	Merchant	Gedeo	Current/Former	Never	Current/Former	Yes
58	Male	Urban	Married	Write & read-only	Protestant	Unemployed	2000	Oromo	Never	Never	Current/Former	Yes	No	No	No	No	141	93	No	Yes	Yes	Yes	No	Yes	Yes	Yes	Eat baked chicken instead of fried	No	Walking briskly for 30 minutes, three times a week	I don't know	I don’t know	I don’t know	Family member(s) with high blood pressure	The risk of dying from HTN is low	Heart attack	Causing you to have diabetes	I don't know	No	Yes	Male	Urban	Write & read-only	Protestant	Unemployed	Oromo	Never	Never	Current/Former	Yes
62	Female	Rural	Divorced	Unable to read and write	Orthodox Christian	Unemployed	1000	Gedeo	Never	Never	Never	No	No	No	No	No	118	79	No	Yes	No	No	No	I do not know	No	I do not know	Stop eating potato chips	I do not know	Quitting cigarette smoking	I don't know	I don’t know	I don’t know	A lot of stress and tension	When person does not have pain or feel ill, he/she is okay	I don't know	Making you nervous	I don't know	No	I do know	Female	Rural	Unable to read and write	Orthodox Christian	Unemployed	Gedeo	Never	Never	Never	No
50	Male	Rural	Divorced	Unable to read and write	Orthodox Christian	Unemployed	1800	Gedeo	Never	Never	Current/Former	No	No	No	No	No	144	94	No	No	No	No	I don’t know	I do not know	I do not know	I do not know	Avoid adding table salt to food	I do not know	Walking briskly for 30 minutes, three times a week	I don't know	I don’t know	I don’t know	I don’t know	I don’t know	I don't know	I don't know	I don't know	No	I do know	Male	Rural	Unable to read and write	Orthodox Christian	Unemployed	Gedeo	Never	Never	Current/Former	No
58	Female	Urban	Married	Unable to read and write	Orthodox Christian	Unemployed	3000	Oromo	Never	Never	Never	Yes	Yes	Yes	Yes	No	116	71	Yes	No	No	Yes	Yes	Yes	Yes	Yes	Eat baked chicken instead of fried	Yes	Walking briskly for 30 minutes, three times a week	Yes	No	145/110	A lot of headaches	The risk of dying from HTN is low	Heart attack	Causing you to gain weight	I don't know	Yes	Yes	Female	Urban	Unable to read and write	Orthodox Christian	Unemployed	Oromo	Never	Never	Never	Yes
71	Female	Rural	Married	Unable to read and write	Orthodox Christian	Unemployed	500	Gedeo	Current/Former	Current/Former	Current/Former	No	No	No	No	No	143	93	No	I do not know	I do not know	I do not Know	I don’t know	I do not know	No	I do not know	Stop eating potato chips	I do not know	I do not know	I don't know	No	I don’t know	Family member(s) with high blood pressure	When person does not have pain or feel ill, he/she is okay	I don't know	Making you nervous	I don't know	No	I do know	Female	Rural	Unable to read and write	Orthodox Christian	Unemployed	Gedeo	Current/Former	Current/Former	Current/Former	No
55	Male	Urban	Married	Write & read-only	Protestant	Merchant	4500	Gurage	Current/Former	Never	Current/Former	No	Yes	Yes	Yes	No	144	98	Yes	Yes	Yes	Yes	No	I do not know	Yes	Yes	Eat baked chicken instead of fried	Yes	Walking briskly for 30 minutes, three times a week	I don't know	No	I don’t know	A lot of headaches	When person does not have pain or feel ill, he/she is okay	I don't know	Causing you to gain weight	I don't know	No	I do know	Male	Urban	Write & read-only	Protestant	Merchant	Gurage	Current/Former	Never	Current/Former	No
55	Male	Urban	Married	Write & read-only	Protestant	Merchant	5000	Gedeo	Current/Former	Never	Never	No	No	Yes	No	No	118	79	I do not know	I do not know	Yes	Yes	Yes	Yes	Yes	Yes	Eat baked chicken instead of fried	Yes	I do not know	Yes	Yes	145/110	A lot of headaches	The risk of dying from HTN is low	Heart attack	Causing you to have diabetes	No	Yes	No	Male	Urban	Write & read-only	Protestant	Merchant	Gedeo	Current/Former	Never	Never	No
68	Male	Urban	Divorced	Primary educations completed (1-8)	Orthodox Christian	Merchant	7000	Gurage	Current/Former	Current/Former	Current/Former	No	No	No	No	No	116	76	I do not know	No	Yes	Yes	Yes	Yes	Yes	Yes	I don't know	Yes	I do not know	Yes	No	140/90	I don’t know	When person does not have pain or feel ill, he/she is okay	Kidney failure	Causing you to gain weight	I don't know	No	I do know	Male	Urban	Primary educations completed (1-8)	Orthodox Christian	Merchant	Gurage	Current/Former	Current/Former	Current/Former	No
68	Male	Rural	Married	Unable to read and write	Orthodox Christian	Unemployed	1700	Gedeo	Never	Never	Never	Yes	No	No	No	No	115	76	I do not know	I do not know	I do not know	No	I don’t know	No	No	No	I don't know	I do not know	Quitting cigarette smoking	I don't know	I don’t know	I don’t know	I don’t know	I don’t know	I don't know	I don't know	I don't know	No	I do know	Male	Rural	Unable to read and write	Orthodox Christian	Unemployed	Gedeo	Never	Never	Never	Yes
55	Female	Urban	Widowed	Primary educations completed (1-8)	Muslim	Merchant	5000	Gurage	Current/Former	Never	Never	No	No	No	Yes	No	131	85	Yes	I do not know	Yes	Yes	No	I do not know	Yes	Yes	Eat fast food or fried food	No	Lifting weights frequently	I don't know	No	I don’t know	A lot of headaches	I don’t know	Heart attack	Causing you to have diabetes	I don't know	No	I do know	Female	Urban	Primary educations completed (1-8)	Muslim	Merchant	Gurage	Current/Former	Never	Never	No
72	Female	Urban	Divorced	Unable to read and write	Catholic	Unemployed	700	Sidama	Never	Never	Current/Former	Yes	No	No	No	No	115	78	No	I do not know	Yes	Yes	Yes	No	No	Yes	Avoid adding table salt to food	No	Lifting weights frequently	Yes	Yes	180/100	A lot of headaches	The risk of dying from HTN is low	Stroke	Causing you to gain weight	I don't know	Yes	No	Female	Urban	Unable to read and write	Catholic	Unemployed	Sidama	Never	Never	Current/Former	Yes
80	Female	Rural	Married	Unable to read and write	Other	Other	700	Others	Never	Never	Never	No	No	No	No	No	142	91	I do not know	I do not know	I do not know	I do not Know	I don’t know	I do not know	I do not know	I do not know	I don't know	I do not know	I do not know	I don't know	I don’t know	I don’t know	I don’t know	I don’t know	I don't know	I don't know	I don't know	Yes	Yes	Female	Rural	Unable to read and write	Other	Other	Others	Never	Never	Never	No
50	Male	Urban	Married	Secondary educations completed (9-12)	Catholic	Private employee	7000	Gurage	Current/Former	Never	Current/Former	Yes	No	No	No	No	118	76	I do not know	Yes	Yes	Yes	No	No	Yes	Yes	Avoid adding table salt to food	I do not know	Quitting cigarette smoking	I don't know	No	I don’t know	A lot of headaches	The risk of dying from HTN is low	Arthritis	Damaging your blood vessels	I don't know	Yes	No	Male	Urban	Secondary educations completed (9-12)	Catholic	Private employee	Gurage	Current/Former	Never	Current/Former	Yes
59	Female	Rural	Widowed	Secondary educations completed (9-12)	Other	Farmer	2000	Gedeo	Never	Never	Never	No	No	No	No	No	142	92	No	I do not know	I do not know	Yes	I don’t know	I do not know	I do not know	I do not know	Avoid adding table salt to food	I do not know	Quitting cigarette smoking	I don't know	No	I don’t know	A lot of stress and tension	When person does not have pain or feel ill, he/she is okay	Kidney failure	Making you nervous	I don't know	No	I do know	Female	Rural	Secondary educations completed (9-12)	Other	Farmer	Gedeo	Never	Never	Never	No
50	Male	Urban	Married	Diploma and above	Protestant	Farmer	2500	Gedeo	Current/Former	Never	Never	No	No	No	Yes	No	116	71	Yes	No	Yes	Yes	No	No	Yes	No	I don't know	I do not know	Walking briskly for 30 minutes, three times a week	I don't know	No	I don’t know	A lot of headaches	The risk of dying from HTN is low	Kidney failure	Causing you to gain weight	I don't know	Yes	No	Male	Urban	Diploma and above	Protestant	Farmer	Gedeo	Current/Former	Never	Never	No
55	Female	Rural	Married	Unable to read and write	Protestant	Farmer	2700	Gedeo	Never	Never	Never	No	No	No	No	No	144	96	No	No	No	No	I don’t know	I do not know	I do not know	I do not know	Eat fast food or fried food	I do not know	Quitting cigarette smoking	Yes	I don’t know	140/90	A lot of headaches	The risk of dying from HTN is low	Arthritis	Damaging your blood vessels	No	Yes	I do know	Female	Rural	Unable to read and write	Protestant	Farmer	Gedeo	Never	Never	Never	No
56	Female	Urban	Widowed	Diploma and above	Muslim	Government employee	3000	Gurage	Current/Former	Current/Former	Current/Former	No	Yes	No	Yes	No	140	94	Yes	No	Yes	Yes	No	I do not know	Yes	No	Avoid adding table salt to food	Yes	Lifting weights frequently	Yes	Yes	145/110	Elevated blood pressure at three different times	The risk of dying from HTN is low	Kidney failure	Causing you to have diabetes	No	Yes	No	Female	Urban	Diploma and above	Muslim	Government employee	Gurage	Current/Former	Current/Former	Current/Former	No
55	Male	Rural	Divorced	Write & read-only	Protestant	Farmer	3200	Gedeo	Never	Never	Current/Former	Yes	No	No	No	Yes	118	78	I do not know	I do not know	I do not know	I do not Know	No	I do not know	No	I do not know	I don't know	I do not know	Quitting cigarette smoking	Yes	I don’t know	145/110	Elevated blood pressure at three different times	The risk of dying from HTN is low	Stroke	Causing you to have diabetes	I don't know	Yes	Yes	Male	Rural	Write & read-only	Protestant	Farmer	Gedeo	Never	Never	Current/Former	Yes
54	Female	Rural	Widowed	Unable to read and write	Protestant	Farmer	600	Gedeo	Never	Current/Former	Never	No	No	No	No	No	116	78	No	I do not know	I do not know	I do not Know	I don’t know	No	I do not know	I do not know	Eat baked chicken instead of fried	No	Walking briskly for 30 minutes, three times a week	No	I don’t know	120/80	I don’t know	When person does not have pain or feel ill, he/she is okay	Stroke	Causing you to gain weight	I don't know	No	I do know	Female	Rural	Unable to read and write	Protestant	Farmer	Gedeo	Never	Current/Former	Never	No
50	Male	Urban	Divorced	Diploma and above	Orthodox Christian	Merchant	8000	Gurage	Current/Former	Never	Current/Former	Yes	No	Yes	Yes	No	130	81	Yes	Yes	Yes	Yes	No	I do not know	Yes	Yes	Avoid adding table salt to food	Yes	Lifting weights frequently	No	Yes	120/80	Elevated blood pressure at three different times	The risk of dying from HTN is low	Arthritis	Damaging your blood vessels	I don't know	Yes	Yes	Male	Urban	Diploma and above	Orthodox Christian	Merchant	Gurage	Current/Former	Never	Current/Former	Yes
60	Female	Rural	Widowed	Unable to read and write	Protestant	Unemployed	500	Gedeo	Never	Never	Never	No	No	No	No	No	119	77	I do not know	No	No	I do not Know	I don’t know	I do not know	I do not know	I do not know	Stop eating potato chips	No	I do not know	Yes	I don’t know	140/90	Family member(s) with high blood pressure	When person does not have pain or feel ill, he/she is okay	Kidney failure	Making you nervous	I don't know	No	I do know	Female	Rural	Unable to read and write	Protestant	Unemployed	Gedeo	Never	Never	Never	No
72	Female	Urban	Married	Diploma and above	Protestant	Private employee	7000	Oromo	Current/Former	Never	Current/Former	No	No	No	No	No	141	92	I do not know	I do not know	I do not know	I do not Know	No	I do not know	I do not know	No	I don't know	I do not know	Quitting cigarette smoking	Yes	I don’t know	180/100	Family member(s) with high blood pressure	When person does not have pain or feel ill, he/she is okay	Stroke	Causing you to gain weight	I don't know	No	I do know	Female	Urban	Diploma and above	Protestant	Private employee	Oromo	Current/Former	Never	Current/Former	No
80	Female	Rural	Divorced	Primary educations completed (1-8)	Protestant	Unemployed	800	Gedeo	Never	Never	Never	No	No	No	No	No	113	71	Yes	No	I do not know	I do not Know	No	I do not know	I do not know	I do not know	I don't know	I do not know	I do not know	Yes	I don’t know	180/100	A lot of stress and tension	When person does not have pain or feel ill, he/she is okay	Kidney failure	Making you nervous	I don't know	No	I do know	Female	Rural	Primary educations completed (1-8)	Protestant	Unemployed	Gedeo	Never	Never	Never	No
53	Male	Urban	Married	Diploma and above	Muslim	Other	3200	Sidama	Current/Former	Current/Former	Never	No	No	No	No	No	116	77	I do not know	Yes	Yes	Yes	No	I do not know	Yes	Yes	I don't know	Yes	Lifting weights frequently	Yes	No	145/110	A lot of headaches	The risk of dying from HTN is low	Kidney failure	Making you nervous	I don't know	No	No	Male	Urban	Diploma and above	Muslim	Other	Sidama	Current/Former	Current/Former	Never	No
82	Female	Urban	Married	Unable to read and write	Orthodox Christian	Unemployed	1000	Gedeo	Never	Never	Never	No	Yes	No	Yes	No	142	93	No	No	No	I do not Know	I don’t know	I do not know	I do not know	No	Eat baked chicken instead of fried	I do not know	Walking briskly for 30 minutes, three times a week	Yes	I don’t know	140/90	Family member(s) with high blood pressure	When person does not have pain or feel ill, he/she is okay	Heart attack	Causing you to gain weight	I don't know	No	No	Female	Urban	Unable to read and write	Orthodox Christian	Unemployed	Gedeo	Never	Never	Never	No
68	Female	Rural	Married	Write & read-only	Muslim	Other	2000	Oromo	Current/Former	Never	Current/Former	No	No	No	Yes	Yes	134	85	No	I do not know	I do not know	I do not Know	I don’t know	I do not know	I do not know	I do not know	I don't know	No	Quitting cigarette smoking	Yes	I don’t know	180/100	Family member(s) with high blood pressure	When person does not have pain or feel ill, he/she is okay	Stroke	Causing you to gain weight	I don't know	No	I do know	Female	Rural	Write & read-only	Muslim	Other	Oromo	Current/Former	Never	Current/Former	No
85	Male	Urban	Married	Unable to read and write	Orthodox Christian	Unemployed	1000	Oromo	Never	Never	Never	No	No	Yes	Yes	No	142	92	No	No	No	No	No	I do not know	I do not know	I do not know	Stop eating potato chips	No	Walking briskly for 30 minutes, three times a week	Yes	I don’t know	145/110	A lot of headaches	The risk of dying from HTN is low	Kidney failure	Making you nervous	I don't know	No	I do know	Male	Urban	Unable to read and write	Orthodox Christian	Unemployed	Oromo	Never	Never	Never	No
50	Female	Rural	Married	Secondary educations completed (9-12)	Orthodox Christian	Unemployed	2000	Sidama	Current/Former	Current/Former	Current/Former	Yes	No	Yes	Yes	Yes	142	94	Yes	Yes	Yes	Yes	No	No	Yes	No	Stop eating potato chips	Yes	Walking briskly for 30 minutes, three times a week	Yes	I don’t know	140/90	A lot of headaches	The risk of dying from HTN is low	Stroke	Causing you to have diabetes	I don't know	Yes	No	Female	Rural	Secondary educations completed (9-12)	Orthodox Christian	Unemployed	Sidama	Current/Former	Current/Former	Current/Former	Yes
52	Male	Urban	Widowed	Diploma and above	Orthodox Christian	Unemployed	1300	Gedeo	Current/Former	Current/Former	Current/Former	Yes	No	Yes	Yes	Yes	143	94	Yes	No	I do not know	I do not Know	No	No	No	I do not know	I don't know	I do not know	Quitting cigarette smoking	Yes	I don’t know	180/100	A lot of stress and tension	When person does not have pain or feel ill, he/she is okay	Kidney failure	Making you nervous	I don't know	No	No	Male	Urban	Diploma and above	Orthodox Christian	Unemployed	Gedeo	Current/Former	Current/Former	Current/Former	Yes
55	Female	Rural	Divorced	Unable to read and write	Orthodox Christian	Unemployed	1500	Sidama	Current/Former	Never	Never	No	No	Yes	No	Yes	143	91	Yes	Yes	No	Yes	No	No	Yes	Yes	Eat baked chicken instead of fried	Yes	Lifting weights frequently	No	No	120/80	A lot of stress and tension	HTN may have no symptoms, and it can be life threatening	Arthritis	Damaging your blood vessels	I don't know	No	I do know	Female	Rural	Unable to read and write	Orthodox Christian	Unemployed	Sidama	Current/Former	Never	Never	No
80	Male	Urban	Married	Unable to read and write	Protestant	Unemployed	2000	Gedeo	Never	Never	Never	No	No	No	No	No	144	95	Yes	Yes	Yes	Yes	No	I do not know	I do not know	I do not know	Avoid adding table salt to food	I do not know	I do not know	Yes	I don’t know	180/100	Family member(s) with high blood pressure	When person does not have pain or feel ill, he/she is okay	Kidney failure	Making you nervous	I don't know	No		Male	Urban	Unable to read and write	Protestant	Unemployed	Gedeo	Never	Never	Never	No
51	Male	Rural	Divorced	Write & read-only	Muslim	Merchant	5000	Gurage	Current/Former	Never	Current/Former	No	Yes	Yes	Yes	No	145	96	I do not know	No	I do not know	I do not Know	I don’t know	I do not know	I do not know	I do not know	I don't know	I do not know	I do not know	I don't know	I don’t know	I don’t know	A lot of stress and tension	When person does not have pain or feel ill, he/she is okay	Arthritis	Causing you to have diabetes	I don't know	No	I do know	Male	Rural	Write & read-only	Muslim	Merchant	Gurage	Current/Former	Never	Current/Former	No
55	Female	Rural	Widowed	Unable to read and write	Protestant	Unemployed	1200	Gedeo	Never	Never	Never	Yes	Yes	Yes	No	No	140	91	Yes	Yes	Yes	Yes	No	I do not know	Yes	Yes	Stop eating potato chips	Yes	Walking briskly for 30 minutes, three times a week	Yes	No	140/90	A lot of headaches	The risk of dying from HTN is low	Heart attack	Causing you to have diabetes	No	Yes	No	Female	Rural	Unable to read and write	Protestant	Unemployed	Gedeo	Never	Never	Never	Yes
88	Female	Rural	Divorced	Write & read-only	Muslim	Unemployed	800	Gedeo	Never	Never	Never	No	No	No	No	No	144	95	No	No	I do not know	I do not Know	I don’t know	I do not know	I do not know	I do not know	I don't know	I do not know	I do not know	I don't know	I don’t know	I don’t know	I don’t know	I don’t know	I don't know	I don't know	I don't know	No	I do know	Female	Rural	Write & read-only	Muslim	Unemployed	Gedeo	Never	Never	Never	No
50	Female	Urban	Married	Secondary educations completed (9-12)	Orthodox Christian	Unemployed	2500	Sidama	Current/Former	Current/Former	Current/Former	No	Yes	Yes	Yes	No	146	98	I do not know	I do not know	I do not know	I do not Know	I don’t know	I do not know	I do not know	I do not know	Avoid adding table salt to food	I do not know	Quitting cigarette smoking	Yes	No	145/110	A lot of headaches	The risk of dying from HTN is low	Heart attack	Causing you to have diabetes	No	No	I do know	Female	Urban	Secondary educations completed (9-12)	Orthodox Christian	Unemployed	Sidama	Current/Former	Current/Former	Current/Former	No
50	Male	Urban	Married	Secondary educations completed (9-12)	Protestant	Merchant	3000	Gurage	Current/Former	Never	Never	Yes	No	Yes	Yes	No	140	91	Yes	Yes	Yes	Yes	No	Yes	Yes	Yes	Eat fast food or fried food	Yes	Lifting weights frequently	No	No	120/80	A lot of headaches	The risk of dying from HTN is low	Arthritis	Damaging your blood vessels	I don't know	Yes	Yes	Male	Urban	Secondary educations completed (9-12)	Protestant	Merchant	Gurage	Current/Former	Never	Never	Yes
55	Female	Rural	Divorced	Primary educations completed (1-8)	Catholic	Unemployed	1700	Sidama	Current/Former	Never	Current/Former	Yes	Yes	Yes	Yes	No	141	93	No	No	No	No	I don’t know	I do not know	I do not know	I do not know	I don't know	I do not know	I do not know	Yes	I don’t know	140/90	Family member(s) with high blood pressure	When person does not have pain or feel ill, he/she is okay	Kidney failure	Making you nervous	I don't know	No	I do know	Female	Rural	Primary educations completed (1-8)	Catholic	Unemployed	Sidama	Current/Former	Never	Current/Former	Yes
89	Female	Rural	Married	Unable to read and write	Protestant	Unemployed	1000	Gedeo	Current/Former	Current/Former	Current/Former	No	No	No	No	No	145	92	No	I do not know	I do not know	I do not Know	I don’t know	I do not know	I do not know	I do not know	I don't know	I do not know	I do not know	I don't know	I don’t know	I don’t know	I don’t know	I don’t know	I don't know	I don't know	I don't know	No	I do know	Female	Rural	Unable to read and write	Protestant	Unemployed	Gedeo	Current/Former	Current/Former	Current/Former	No
50	Male	Urban	Widowed	Secondary educations completed (9-12)	Orthodox Christian	Unemployed	2000	Oromo	Never	Never	Never	No	No	No	No	No	119	79	I do not know	I do not know	I do not know	I do not Know	I don’t know	No	No	I do not know	Avoid adding table salt to food	I do not know	Walking briskly for 30 minutes, three times a week	Yes	I don’t know	145/110	Family member(s) with high blood pressure	The risk of dying from HTN is low	Stroke	Causing you to gain weight	I don't know	No	I do know	Male	Urban	Secondary educations completed (9-12)	Orthodox Christian	Unemployed	Oromo	Never	Never	Never	No
53	Female	Rural	Widowed	Unable to read and write	Protestant	Private employee	1300	Gedeo	Current/Former	Current/Former	Current/Former	No	No	No	No	No	113	71	Yes	No	Yes	Yes	Yes	Yes	Yes	Yes	I don't know	Yes	Walking briskly for 30 minutes, three times a week	No	Yes	120/80	Family member(s) with high blood pressure	HTN may have no symptoms, and it can be life threatening	Arthritis	Causing you to have diabetes	No	Yes	Yes	Female	Rural	Unable to read and write	Protestant	Private employee	Gedeo	Current/Former	Current/Former	Current/Former	No
57	Male	Urban	Divorced	Diploma and above	Protestant	Unemployed	1900	Gedeo	Current/Former	Current/Former	Current/Former	Yes	No	No	No	No	116	77	I do not know	I do not know	No	Yes	Yes	I do not know	No	Yes	Avoid adding table salt to food	Yes	Lifting weights frequently	No	Yes	120/80	Elevated blood pressure at three different times	The risk of dying from HTN is low	Heart attack	Causing you to have diabetes	I don't know	Yes	Yes	Male	Urban	Diploma and above	Protestant	Unemployed	Gedeo	Current/Former	Current/Former	Current/Former	Yes
60	Male	Urban	Married	Unable to read and write	Orthodox Christian	Farmer	1200	Gedeo	Never	Never	Never	No	No	No	Yes	Yes	142	92	I do not know	Yes	No	Yes	No	No	I do not know	No	Eat baked chicken instead of fried	Yes	Walking briskly for 30 minutes, three times a week	No	No	120/80	Elevated blood pressure at three different times	The risk of dying from HTN is low	Heart attack	Causing you to have diabetes	I don't know	Yes	Yes	Male	Urban	Unable to read and write	Orthodox Christian	Farmer	Gedeo	Never	Never	Never	No
62	Male	Rural	Married	Write & read-only	Protestant	Unemployed	1800	Oromo	Never	Never	Never	No	No	No	Yes	No	128	88	Yes	Yes	Yes	Yes	No	I do not know	Yes	Yes	Eat baked chicken instead of fried	Yes	Walking briskly for 30 minutes, three times a week	I don't know	Yes	I don’t know	A lot of stress and tension	The risk of dying from HTN is low	I don't know	I don't know	I don't know	Yes	No	Male	Rural	Write & read-only	Protestant	Unemployed	Oromo	Never	Never	Never	No
65	Male	Urban	Married	Write & read-only	Protestant	Farmer	2000	Gedeo	Current/Former	Current/Former	Current/Former	No	No	No	No	No	110	70	No	I do not know	Yes	Yes	Yes	No	No	Yes	Eat fast food or fried food	Yes	Lifting weights frequently	I don't know	No	I don’t know	A lot of headaches	The risk of dying from HTN is low	Stroke	Causing you to gain weight	I don't know	Yes	Yes	Male	Urban	Write & read-only	Protestant	Farmer	Gedeo	Current/Former	Current/Former	Current/Former	No
52	Male	Rural	Married	Unable to read and write	Orthodox Christian	Farmer	800	Gedeo	Never	Never	Never	No	No	No	No	No	130	80	I do not know	I do not know	I do not know	Yes	No	I do not know	Yes	No	Avoid adding table salt to food	I do not know	I do not know	I don't know	I don’t know	I don’t know	I don’t know	I don’t know	I don't know	I don't know	I don't know	No	I do know	Male	Rural	Unable to read and write	Orthodox Christian	Farmer	Gedeo	Never	Never	Never	No
55	Female	Urban	Divorced	Write & read-only	Protestant	Government employee	4000	Oromo	Current/Former	Never	Current/Former	Yes	No	No	No	No	119	79	Yes	Yes	Yes	Yes	No	I do not know	Yes	No	I don't know	No	Lifting weights frequently	No	No	120/80	Elevated blood pressure at three different times	HTN may have no symptoms, and it can be life threatening	I don't know	Damaging your blood vessels	No	Yes	I do know	Female	Urban	Write & read-only	Protestant	Government employee	Oromo	Current/Former	Never	Current/Former	Yes
54	Female	Rural	Divorced	Unable to read and write	Orthodox Christian	Unemployed	900	Gedeo	Current/Former	Current/Former	Current/Former	No	No	No	No	No	132	84	I do not know	I do not know	I do not know	I do not Know	I don’t know	I do not know	Yes	No	Stop eating potato chips	I do not know	Quitting cigarette smoking	I don't know	No	I don’t know	Family member(s) with high blood pressure	The risk of dying from HTN is low	Arthritis	Making you nervous	I don't know	Yes	I do know	Female	Rural	Unable to read and write	Orthodox Christian	Unemployed	Gedeo	Current/Former	Current/Former	Current/Former	No
65	Male	Urban	Married	Primary educations completed (1-8)	Muslim	Other	2000	Gurage	Current/Former	Never	Current/Former	Yes	Yes	Yes	Yes	No	141	91	Yes	Yes	Yes	Yes	No	I do not know	Yes	No	Eat fast food or fried food	Yes	Walking briskly for 30 minutes, three times a week	Yes	No	145/110	Family member(s) with high blood pressure	The risk of dying from HTN is low	Kidney failure	Causing you to have diabetes	No	Yes	Yes	Male	Urban	Primary educations completed (1-8)	Muslim	Other	Gurage	Current/Former	Never	Current/Former	Yes
55	Male	Urban	Divorced	Secondary educations completed (9-12)	Protestant	Unemployed	1000	Gedeo	Never	Current/Former	Never	No	No	No	No	No	118	77	No	I do not know	I do not know	I do not Know	I don’t know	I do not know	I do not know	I do not know	I don't know	I do not know	I do not know	Yes	I don’t know	180/100	A lot of stress and tension	When person does not have pain or feel ill, he/she is okay	Stroke	I don't know	I don't know	No	I do know	Male	Urban	Secondary educations completed (9-12)	Protestant	Unemployed	Gedeo	Never	Current/Former	Never	No
55	Male	Urban	Divorced	Unable to read and write	Catholic	Merchant	1400	Oromo	Never	Never	Never	No	Yes	Yes	Yes	No	141	88	No	I do not know	I do not know	I do not Know	I don’t know	I do not know	I do not know	No	Stop eating potato chips	I do not know	Quitting cigarette smoking	Yes	I don’t know	140/90	Family member(s) with high blood pressure	When person does not have pain or feel ill, he/she is okay	Stroke	Making you nervous	I don't know	No	No	Male	Urban	Unable to read and write	Catholic	Merchant	Oromo	Never	Never	Never	No
55	Female	Rural	Married	Write & read-only	Muslim	Merchant	3500	Gedeo	Current/Former	Never	Current/Former	Yes	No	No	No	No	119	78	No	I do not know	Yes	Yes	No	Yes	Yes	No	Eat baked chicken instead of fried	I do not know	Walking briskly for 30 minutes, three times a week	Yes	I don’t know	140/90	Family member(s) with high blood pressure	When person does not have pain or feel ill, he/she is okay	Stroke	Causing you to gain weight	I don't know	No	No	Female	Rural	Write & read-only	Muslim	Merchant	Gedeo	Current/Former	Never	Current/Former	Yes
58	Male	Urban	Married	Write & read-only	Protestant	Unemployed	2000	Oromo	Never	Never	Current/Former	Yes	No	No	No	No	141	93	No	Yes	Yes	Yes	No	Yes	Yes	Yes	Eat baked chicken instead of fried	No	Walking briskly for 30 minutes, three times a week	I don't know	I don’t know	I don’t know	Family member(s) with high blood pressure	The risk of dying from HTN is low	Heart attack	Causing you to have diabetes	I don't know	No	Yes	Male	Urban	Write & read-only	Protestant	Unemployed	Oromo	Never	Never	Current/Former	Yes
62	Female	Rural	Divorced	Unable to read and write	Orthodox Christian	Unemployed	1000	Gedeo	Never	Current/Former	Never	No	No	No	No	No	118	79	No	Yes	No	No	No	I do not know	No	I do not know	Stop eating potato chips	I do not know	Quitting cigarette smoking	I don't know	I don’t know	I don’t know	A lot of stress and tension	When person does not have pain or feel ill, he/she is okay	I don't know	Making you nervous	I don't know	No	I do know	Female	Rural	Unable to read and write	Orthodox Christian	Unemployed	Gedeo	Never	Current/Former	Never	No
50	Male	Rural	Divorced	Unable to read and write	Orthodox Christian	Unemployed	1800	Gedeo	Never	Never	Current/Former	No	No	No	No	No	144	94	No	No	No	No	I don’t know	I do not know	I do not know	I do not know	Avoid adding table salt to food	I do not know	Walking briskly for 30 minutes, three times a week	I don't know	I don’t know	I don’t know	I don’t know	I don’t know	I don't know	I don't know	I don't know	No	I do know	Male	Rural	Unable to read and write	Orthodox Christian	Unemployed	Gedeo	Never	Never	Current/Former	No
58	Female	Urban	Married	Unable to read and write	Orthodox Christian	Unemployed	3000	Oromo	Never	Never	Never	Yes	Yes	Yes	Yes	No	116	71	Yes	No	No	Yes	Yes	Yes	Yes	Yes	Eat baked chicken instead of fried	Yes	Walking briskly for 30 minutes, three times a week	Yes	No	145/110	A lot of headaches	The risk of dying from HTN is low	Heart attack	Causing you to gain weight	I don't know	Yes	Yes	Female	Urban	Unable to read and write	Orthodox Christian	Unemployed	Oromo	Never	Never	Never	Yes
71	Female	Rural	Married	Unable to read and write	Orthodox Christian	Unemployed	500	Gedeo	Current/Former	Current/Former	Current/Former	No	No	No	No	No	143	93	No	I do not know	I do not know	I do not Know	I don’t know	I do not know	No	I do not know	Stop eating potato chips	I do not know	I do not know	I don't know	No	I don’t know	Family member(s) with high blood pressure	When person does not have pain or feel ill, he/she is okay	I don't know	Making you nervous	I don't know	No	I do know	Female	Rural	Unable to read and write	Orthodox Christian	Unemployed	Gedeo	Current/Former	Current/Former	Current/Former	No
55	Male	Urban	Married	Write & read-only	Protestant	Merchant	4500	Gurage	Current/Former	Never	Never	No	Yes	Yes	Yes	No	144	98	Yes	Yes	Yes	Yes	No	I do not know	Yes	Yes	Eat baked chicken instead of fried	Yes	Walking briskly for 30 minutes, three times a week	I don't know	No	I don’t know	A lot of headaches	When person does not have pain or feel ill, he/she is okay	I don't know	Causing you to gain weight	I don't know	No	I do know	Male	Urban	Write & read-only	Protestant	Merchant	Gurage	Current/Former	Never	Never	No
55	Male	Urban	Married	Write & read-only	Protestant	Merchant	5000	Gedeo	Current/Former	Never	Current/Former	No	No	Yes	No	No	118	79	I do not know	I do not know	Yes	Yes	Yes	Yes	Yes	Yes	Eat baked chicken instead of fried	Yes	I do not know	Yes	Yes	145/110	A lot of headaches	The risk of dying from HTN is low	Heart attack	Causing you to have diabetes	No	Yes	No	Male	Urban	Write & read-only	Protestant	Merchant	Gedeo	Current/Former	Never	Current/Former	No
68	Male	Urban	Divorced	Primary educations completed (1-8)	Orthodox Christian	Merchant	7000	Gurage	Current/Former	Current/Former	Current/Former	No	No	No	No	No	116	76	I do not know	No	Yes	Yes	Yes	Yes	Yes	Yes	I don't know	Yes	I do not know	Yes	No	140/90	I don’t know	When person does not have pain or feel ill, he/she is okay	Kidney failure	Causing you to gain weight	I don't know	No	I do know	Male	Urban	Primary educations completed (1-8)	Orthodox Christian	Merchant	Gurage	Current/Former	Current/Former	Current/Former	No
68	Male	Rural	Married	Unable to read and write	Orthodox Christian	Unemployed	1700	Gedeo	Never	Never	Never	Yes	No	No	No	No	115	76	I do not know	I do not know	I do not know	No	I don’t know	No	No	No	I don't know	I do not know	Quitting cigarette smoking	I don't know	I don’t know	I don’t know	I don’t know	I don’t know	I don't know	I don't know	I don't know	No	I do know	Male	Rural	Unable to read and write	Orthodox Christian	Unemployed	Gedeo	Never	Never	Never	Yes
55	Female	Urban	Widowed	Primary educations completed (1-8)	Muslim	Merchant	5000	Gurage	Current/Former	Never	Never	No	No	No	Yes	No	131	85	Yes	I do not know	Yes	Yes	No	I do not know	Yes	Yes	Eat fast food or fried food	No	Lifting weights frequently	I don't know	No	I don’t know	A lot of headaches	I don’t know	Heart attack	Causing you to have diabetes	I don't know	No	I do know	Female	Urban	Primary educations completed (1-8)	Muslim	Merchant	Gurage	Current/Former	Never	Never	No
72	Female	Urban	Divorced	Unable to read and write	Catholic	Unemployed	700	Sidama	Never	Never	Never	Yes	No	No	No	No	115	78	No	I do not know	Yes	Yes	Yes	No	Yes	Yes	Avoid adding table salt to food	No	Lifting weights frequently	Yes	Yes	180/100	A lot of headaches	The risk of dying from HTN is low	Stroke	Causing you to gain weight	I don't know	Yes	No	Female	Urban	Unable to read and write	Catholic	Unemployed	Sidama	Never	Never	Never	Yes
80	Female	Rural	Married	Unable to read and write	Other	Other	700	Others	Never	Never	Never	No	No	No	No	No	142	91	I do not know	I do not know	I do not know	I do not Know	I don’t know	I do not know	Yes	I do not know	I don't know	I do not know	I do not know	I don't know	I don’t know	I don’t know	I don’t know	I don’t know	I don't know	I don't know	I don't know	Yes	Yes	Female	Rural	Unable to read and write	Other	Other	Others	Never	Never	Never	No
50	Male	Urban	Married	Secondary educations completed (9-12)	Catholic	Private employee	7000	Gurage	Current/Former	Current/Former	Current/Former	Yes	No	No	No	No	118	76	I do not know	Yes	Yes	Yes	No	No	Yes	Yes	Avoid adding table salt to food	I do not know	Quitting cigarette smoking	I don't know	No	I don’t know	A lot of headaches	The risk of dying from HTN is low	Arthritis	Damaging your blood vessels	I don't know	Yes	No	Male	Urban	Secondary educations completed (9-12)	Catholic	Private employee	Gurage	Current/Former	Current/Former	Current/Former	Yes
59	Female	Rural	Widowed	Secondary educations completed (9-12)	Other	Farmer	2000	Gedeo	Never	Never	Never	No	No	No	No	No	142	92	No	I do not know	I do not know	Yes	I don’t know	I do not know	Yes	I do not know	Avoid adding table salt to food	I do not know	Quitting cigarette smoking	I don't know	No	I don’t know	A lot of stress and tension	When person does not have pain or feel ill, he/she is okay	Kidney failure	Making you nervous	I don't know	No	I do know	Female	Rural	Secondary educations completed (9-12)	Other	Farmer	Gedeo	Never	Never	Never	No
50	Male	Urban	Married	Diploma and above	Protestant	Farmer	2500	Gedeo	Current/Former	Never	Never	No	No	No	Yes	No	116	71	Yes	No	Yes	Yes	No	No	Yes	No	I don't know	I do not know	Walking briskly for 30 minutes, three times a week	I don't know	No	I don’t know	A lot of headaches	The risk of dying from HTN is low	Kidney failure	Causing you to gain weight	I don't know	Yes	No	Male	Urban	Diploma and above	Protestant	Farmer	Gedeo	Current/Former	Never	Never	No
55	Female	Rural	Married	Unable to read and write	Protestant	Farmer	2700	Gedeo	Never	Never	Never	No	No	No	No	No	144	96	No	No	No	No	I don’t know	I do not know	I do not know	I do not know	Eat fast food or fried food	I do not know	Quitting cigarette smoking	Yes	I don’t know	140/90	A lot of headaches	The risk of dying from HTN is low	Arthritis	Damaging your blood vessels	No	Yes	I do know	Female	Rural	Unable to read and write	Protestant	Farmer	Gedeo	Never	Never	Never	No
56	Female	Urban	Widowed	Diploma and above	Muslim	Government employee	3000	Gurage	Current/Former	Current/Former	Current/Former	No	Yes	No	Yes	No	140	94	Yes	No	Yes	Yes	No	I do not know	Yes	No	Avoid adding table salt to food	Yes	Lifting weights frequently	Yes	Yes	145/110	Elevated blood pressure at three different times	The risk of dying from HTN is low	Kidney failure	Causing you to have diabetes	No	Yes	No	Female	Urban	Diploma and above	Muslim	Government employee	Gurage	Current/Former	Current/Former	Current/Former	No
55	Male	Rural	Divorced	Write & read-only	Protestant	Farmer	3200	Gedeo	Never	Never	Current/Former	Yes	No	No	No	Yes	118	78	I do not know	I do not know	I do not know	I do not Know	No	I do not know	No	I do not know	I don't know	I do not know	Quitting cigarette smoking	Yes	I don’t know	145/110	Elevated blood pressure at three different times	The risk of dying from HTN is low	Stroke	Causing you to have diabetes	I don't know	Yes	Yes	Male	Rural	Write & read-only	Protestant	Farmer	Gedeo	Never	Never	Current/Former	Yes
54	Female	Rural	Widowed	Unable to read and write	Protestant	Farmer	600	Gedeo	Never	Never	Never	No	No	No	No	No	116	78	No	I do not know	I do not know	I do not Know	I don’t know	No	I do not know	I do not know	Eat baked chicken instead of fried	No	Walking briskly for 30 minutes, three times a week	No	I don’t know	120/80	I don’t know	When person does not have pain or feel ill, he/she is okay	Stroke	Causing you to gain weight	I don't know	No	I do know	Female	Rural	Unable to read and write	Protestant	Farmer	Gedeo	Never	Never	Never	No
50	Male	Urban	Divorced	Diploma and above	Orthodox Christian	Merchant	8000	Gurage	Current/Former	Never	Current/Former	Yes	No	Yes	Yes	No	130	81	Yes	Yes	Yes	Yes	No	I do not know	Yes	Yes	Avoid adding table salt to food	Yes	Lifting weights frequently	No	Yes	120/80	Elevated blood pressure at three different times	The risk of dying from HTN is low	Arthritis	Damaging your blood vessels	I don't know	Yes	Yes	Male	Urban	Diploma and above	Orthodox Christian	Merchant	Gurage	Current/Former	Never	Current/Former	Yes
60	Female	Rural	Widowed	Unable to read and write	Protestant	Unemployed	500	Gedeo	Never	Never	Never	No	No	No	No	No	119	77	I do not know	No	No	I do not Know	I don’t know	I do not know	Yes	I do not know	Stop eating potato chips	No	I do not know	Yes	I don’t know	140/90	Family member(s) with high blood pressure	When person does not have pain or feel ill, he/she is okay	Kidney failure	Making you nervous	I don't know	No	I do know	Female	Rural	Unable to read and write	Protestant	Unemployed	Gedeo	Never	Never	Never	No
72	Female	Urban	Married	Diploma and above	Protestant	Private employee	7000	Oromo	Current/Former	Never	Never	No	No	No	No	No	141	92	I do not know	I do not know	I do not know	I do not Know	No	I do not know	Yes	No	I don't know	I do not know	Quitting cigarette smoking	Yes	I don’t know	180/100	Family member(s) with high blood pressure	When person does not have pain or feel ill, he/she is okay	Stroke	Causing you to gain weight	I don't know	No	I do know	Female	Urban	Diploma and above	Protestant	Private employee	Oromo	Current/Former	Never	Never	No
80	Female	Rural	Divorced	Primary educations completed (1-8)	Protestant	Unemployed	800	Gedeo	Never	Never	Current/Former	No	No	No	No	No	113	71	Yes	No	I do not know	I do not Know	No	I do not know	Yes	I do not know	I don't know	I do not know	I do not know	Yes	I don’t know	180/100	A lot of stress and tension	When person does not have pain or feel ill, he/she is okay	Kidney failure	Making you nervous	I don't know	No	I do know	Female	Rural	Primary educations completed (1-8)	Protestant	Unemployed	Gedeo	Never	Never	Current/Former	No
53	Male	Urban	Married	Diploma and above	Muslim	Other	3200	Sidama	Current/Former	Never	Never	No	No	No	No	No	116	77	I do not know	Yes	Yes	Yes	No	I do not know	Yes	Yes	I don't know	Yes	Lifting weights frequently	Yes	No	145/110	A lot of headaches	The risk of dying from HTN is low	Kidney failure	Making you nervous	I don't know	No	No	Male	Urban	Diploma and above	Muslim	Other	Sidama	Current/Former	Never	Never	No
82	Female	Urban	Married	Unable to read and write	Orthodox Christian	Unemployed	1000	Gedeo	Never	Never	Never	No	Yes	No	Yes	No	142	93	No	No	No	I do not Know	I don’t know	I do not know	I do not know	No	Eat baked chicken instead of fried	I do not know	Walking briskly for 30 minutes, three times a week	Yes	I don’t know	140/90	Family member(s) with high blood pressure	When person does not have pain or feel ill, he/she is okay	Heart attack	Causing you to gain weight	I don't know	No	No	Female	Urban	Unable to read and write	Orthodox Christian	Unemployed	Gedeo	Never	Never	Never	No
68	Female	Rural	Married	Write & read-only	Muslim	Other	2000	Oromo	Current/Former	Never	Never	No	No	No	Yes	Yes	134	85	No	I do not know	I do not know	I do not Know	I don’t know	I do not know	Yes	I do not know	I don't know	No	Quitting cigarette smoking	Yes	I don’t know	180/100	Family member(s) with high blood pressure	When person does not have pain or feel ill, he/she is okay	Stroke	Causing you to gain weight	I don't know	No	I do know	Female	Rural	Write & read-only	Muslim	Other	Oromo	Current/Former	Never	Never	No
85	Male	Urban	Married	Unable to read and write	Orthodox Christian	Unemployed	1000	Oromo	Never	Never	Never	No	No	Yes	Yes	No	142	92	No	No	No	No	No	I do not know	Yes	I do not know	Stop eating potato chips	No	Walking briskly for 30 minutes, three times a week	Yes	I don’t know	145/110	A lot of headaches	The risk of dying from HTN is low	Kidney failure	Making you nervous	I don't know	No	I do know	Male	Urban	Unable to read and write	Orthodox Christian	Unemployed	Oromo	Never	Never	Never	No
50	Female	Rural	Married	Secondary educations completed (9-12)	Orthodox Christian	Unemployed	2000	Sidama	Current/Former	Current/Former	Current/Former	Yes	No	Yes	Yes	Yes	142	94	Yes	Yes	Yes	Yes	No	No	Yes	No	Stop eating potato chips	Yes	Walking briskly for 30 minutes, three times a week	Yes	I don’t know	140/90	A lot of headaches	The risk of dying from HTN is low	Stroke	Causing you to have diabetes	I don't know	Yes	No	Female	Rural	Secondary educations completed (9-12)	Orthodox Christian	Unemployed	Sidama	Current/Former	Current/Former	Current/Former	Yes
52	Male	Urban	Widowed	Diploma and above	Orthodox Christian	Unemployed	1300	Gedeo	Current/Former	Current/Former	Current/Former	Yes	No	Yes	Yes	Yes	143	94	Yes	No	I do not know	I do not Know	No	No	No	I do not know	I don't know	I do not know	Quitting cigarette smoking	Yes	I don’t know	180/100	A lot of stress and tension	When person does not have pain or feel ill, he/she is okay	Kidney failure	Making you nervous	I don't know	No	No	Male	Urban	Diploma and above	Orthodox Christian	Unemployed	Gedeo	Current/Former	Current/Former	Current/Former	Yes
55	Female	Rural	Divorced	Unable to read and write	Orthodox Christian	Unemployed	1500	Sidama	Current/Former	Never	Never	No	No	Yes	No	Yes	143	91	Yes	Yes	No	Yes	No	No	Yes	Yes	Eat baked chicken instead of fried	Yes	Lifting weights frequently	No	No	120/80	A lot of stress and tension	HTN may have no symptoms, and it can be life threatening	Arthritis	Damaging your blood vessels	I don't know	No	I do know	Female	Rural	Unable to read and write	Orthodox Christian	Unemployed	Sidama	Current/Former	Never	Never	No
80	Male	Urban	Married	Unable to read and write	Protestant	Unemployed	2000	Gedeo	Never	Never	Never	No	No	No	No	No	144	95	Yes	Yes	Yes	Yes	No	I do not know	I do not know	I do not know	Avoid adding table salt to food	I do not know	I do not know	Yes	I don’t know	180/100	Family member(s) with high blood pressure	When person does not have pain or feel ill, he/she is okay	Kidney failure	Making you nervous	I don't know	No		Male	Urban	Unable to read and write	Protestant	Unemployed	Gedeo	Never	Never	Never	No
51	Male	Rural	Divorced	Write & read-only	Muslim	Merchant	5000	Gurage	Current/Former	Never	Current/Former	No	Yes	Yes	Yes	No	145	96	I do not know	No	I do not know	I do not Know	I don’t know	I do not know	I do not know	I do not know	I don't know	I do not know	I do not know	I don't know	I don’t know	I don’t know	A lot of stress and tension	When person does not have pain or feel ill, he/she is okay	Arthritis	Causing you to have diabetes	I don't know	No	I do know	Male	Rural	Write & read-only	Muslim	Merchant	Gurage	Current/Former	Never	Current/Former	No
55	Female	Rural	Widowed	Unable to read and write	Protestant	Unemployed	1200	Gedeo	Never	Never	Never	Yes	Yes	Yes	No	No	140	91	Yes	Yes	Yes	Yes	No	I do not know	Yes	Yes	Stop eating potato chips	Yes	Walking briskly for 30 minutes, three times a week	Yes	No	140/90	A lot of headaches	The risk of dying from HTN is low	Heart attack	Causing you to have diabetes	No	Yes	No	Female	Rural	Unable to read and write	Protestant	Unemployed	Gedeo	Never	Never	Never	Yes
88	Female	Rural	Divorced	Write & read-only	Muslim	Unemployed	800	Gedeo	Never	Never	Never	No	No	No	No	No	144	95	No	No	I do not know	I do not Know	I don’t know	I do not know	I do not know	I do not know	I don't know	I do not know	I do not know	I don't know	I don’t know	I don’t know	I don’t know	I don’t know	I don't know	I don't know	I don't know	No	I do know	Female	Rural	Write & read-only	Muslim	Unemployed	Gedeo	Never	Never	Never	No
50	Female	Urban	Married	Secondary educations completed (9-12)	Orthodox Christian	Unemployed	2500	Sidama	Current/Former	Current/Former	Current/Former	No	Yes	Yes	Yes	No	146	98	I do not know	I do not know	I do not know	I do not Know	I don’t know	I do not know	Yes	I do not know	Avoid adding table salt to food	I do not know	Quitting cigarette smoking	Yes	No	145/110	A lot of headaches	The risk of dying from HTN is low	Heart attack	Causing you to have diabetes	No	No	I do know	Female	Urban	Secondary educations completed (9-12)	Orthodox Christian	Unemployed	Sidama	Current/Former	Current/Former	Current/Former	No
50	Male	Urban	Married	Secondary educations completed (9-12)	Protestant	Merchant	3000	Gurage	Current/Former	Never	Never	Yes	No	Yes	Yes	No	140	91	Yes	Yes	Yes	Yes	No	Yes	Yes	Yes	Eat fast food or fried food	Yes	Lifting weights frequently	No	No	120/80	A lot of headaches	The risk of dying from HTN is low	Arthritis	Damaging your blood vessels	I don't know	Yes	Yes	Male	Urban	Secondary educations completed (9-12)	Protestant	Merchant	Gurage	Current/Former	Never	Never	Yes
55	Female	Rural	Divorced	Primary educations completed (1-8)	Catholic	Unemployed	1700	Sidama	Current/Former	Never	Current/Former	Yes	Yes	Yes	Yes	No	141	93	No	No	No	No	I don’t know	I do not know	I do not know	I do not know	I don't know	I do not know	I do not know	Yes	I don’t know	140/90	Family member(s) with high blood pressure	When person does not have pain or feel ill, he/she is okay	Kidney failure	Making you nervous	I don't know	No	I do know	Female	Rural	Primary educations completed (1-8)	Catholic	Unemployed	Sidama	Current/Former	Never	Current/Former	Yes
89	Female	Rural	Married	Unable to read and write	Protestant	Unemployed	1000	Gedeo	Current/Former	Current/Former	Current/Former	No	No	No	No	No	145	92	No	I do not know	I do not know	I do not Know	I don’t know	I do not know	I do not know	I do not know	I don't know	I do not know	I do not know	I don't know	I don’t know	I don’t know	I don’t know	I don’t know	I don't know	I don't know	I don't know	No	I do know	Female	Rural	Unable to read and write	Protestant	Unemployed	Gedeo	Current/Former	Current/Former	Current/Former	No
50	Male	Urban	Widowed	Secondary educations completed (9-12)	Orthodox Christian	Unemployed	2000	Oromo	Never	Never	Never	No	No	No	No	No	119	79	I do not know	I do not know	I do not know	I do not Know	I don’t know	No	No	I do not know	Avoid adding table salt to food	I do not know	Walking briskly for 30 minutes, three times a week	Yes	I don’t know	145/110	Family member(s) with high blood pressure	The risk of dying from HTN is low	Stroke	Causing you to gain weight	I don't know	No	I do know	Male	Urban	Secondary educations completed (9-12)	Orthodox Christian	Unemployed	Oromo	Never	Never	Never	No
53	Female	Rural	Widowed	Unable to read and write	Protestant	Private employee	1300	Gedeo	Current/Former	Current/Former	Current/Former	No	No	No	No	No	113	71	Yes	No	Yes	Yes	Yes	Yes	Yes	Yes	I don't know	Yes	Walking briskly for 30 minutes, three times a week	No	Yes	120/80	Family member(s) with high blood pressure	HTN may have no symptoms, and it can be life threatening	Arthritis	Causing you to have diabetes	No	Yes	Yes	Female	Rural	Unable to read and write	Protestant	Private employee	Gedeo	Current/Former	Current/Former	Current/Former	No
57	Male	Urban	Divorced	Diploma and above	Protestant	Unemployed	1900	Gedeo	Current/Former	Current/Former	Never	Yes	No	No	No	No	116	77	I do not know	I do not know	No	Yes	Yes	I do not know	No	Yes	Avoid adding table salt to food	Yes	Lifting weights frequently	No	Yes	120/80	Elevated blood pressure at three different times	The risk of dying from HTN is low	Heart attack	Causing you to have diabetes	I don't know	Yes	Yes	Male	Urban	Diploma and above	Protestant	Unemployed	Gedeo	Current/Former	Current/Former	Never	Yes
53	Male	Rural	Divorced	Primary educations completed (1-8)	Protestant	Merchant	6000	Gurage	Current/Former	Never	Current/Former	No	No	No	Yes	No	117	75	I do not know	I do not know	I do not know	I do not Know	I don’t know	No	I do not know	Yes	Eat fast food or fried food	I do not know	Lifting weights frequently	Yes	I don’t know	145/110	A lot of headaches	The risk of dying from HTN is low	Stroke	Making you nervous	I don't know	Yes	I do know	Male	Rural	Primary educations completed (1-8)	Protestant	Merchant	Gurage	Current/Former	Never	Current/Former	No
50	Female	Urban	Married	Write & read-only	Orthodox Christian	Unemployed	1700	Sidama	Never	Never	Never	Yes	Yes	No	No	No	116	78	I do not know	Yes	No	Yes	I don’t know	I do not know	Yes	I do not know	Eat fast food or fried food	No	Walking briskly for 30 minutes, three times a week	Yes	I don’t know	140/90	Family member(s) with high blood pressure	When person does not have pain or feel ill, he/she is okay	Stroke	Causing you to gain weight	I don't know	Yes	I do know	Female	Urban	Write & read-only	Orthodox Christian	Unemployed	Sidama	Never	Never	Never	Yes
60	Male	Urban	Married	Unable to read and write	Orthodox Christian	Farmer	1200	Gedeo	Never	Never	Never	No	No	No	Yes	Yes	142	92	I do not know	Yes	No	Yes	No	No	I do not know	No	Eat baked chicken instead of fried	Yes	Walking briskly for 30 minutes, three times a week	No	No	120/80	Elevated blood pressure at three different times	The risk of dying from HTN is low	Heart attack	Causing you to have diabetes	I don't know	Yes	Yes	Male	Urban	Unable to read and write	Orthodox Christian	Farmer	Gedeo	Never	Never	Never	No
50	Male	Rural	Divorced	Unable to read and write	Orthodox Christian	Unemployed	1800	Gedeo	Never	Never	Current/Former	No	No	No	No	No	144	94	No	No	No	No	I don’t know	I do not know	Yes	I do not know	Avoid adding table salt to food	I do not know	Walking briskly for 30 minutes, three times a week	I don't know	I don’t know	I don’t know	I don’t know	I don’t know	I don't know	I don't know	I don't know	No	I do know	Male	Rural	Unable to read and write	Orthodox Christian	Unemployed	Gedeo	Never	Never	Current/Former	No
58	Female	Urban	Married	Unable to read and write	Orthodox Christian	Unemployed	3000	Oromo	Never	Never	Never	Yes	Yes	Yes	Yes	No	116	71	Yes	No	No	Yes	Yes	Yes	Yes	Yes	Eat baked chicken instead of fried	Yes	Walking briskly for 30 minutes, three times a week	Yes	No	145/110	A lot of headaches	The risk of dying from HTN is low	Heart attack	Causing you to gain weight	I don't know	Yes	Yes	Female	Urban	Unable to read and write	Orthodox Christian	Unemployed	Oromo	Never	Never	Never	Yes
71	Female	Rural	Married	Unable to read and write	Orthodox Christian	Unemployed	500	Gedeo	Current/Former	Current/Former	Current/Former	No	No	No	No	No	143	93	No	I do not know	I do not know	I do not Know	I don’t know	I do not know	No	I do not know	Stop eating potato chips	I do not know	I do not know	I don't know	No	I don’t know	Family member(s) with high blood pressure	When person does not have pain or feel ill, he/she is okay	I don't know	Making you nervous	I don't know	No	I do know	Female	Rural	Unable to read and write	Orthodox Christian	Unemployed	Gedeo	Current/Former	Current/Former	Current/Former	No
55	Male	Urban	Married	Write & read-only	Protestant	Merchant	4500	Gurage	Current/Former	Never	Never	No	Yes	Yes	Yes	No	144	98	Yes	Yes	Yes	Yes	No	I do not know	Yes	Yes	Eat baked chicken instead of fried	Yes	Walking briskly for 30 minutes, three times a week	I don't know	No	I don’t know	A lot of headaches	When person does not have pain or feel ill, he/she is okay	I don't know	Causing you to gain weight	I don't know	No	I do know	Male	Urban	Write & read-only	Protestant	Merchant	Gurage	Current/Former	Never	Never	No
55	Male	Urban	Married	Write & read-only	Protestant	Merchant	5000	Gedeo	Current/Former	Never	Current/Former	No	No	Yes	No	No	118	79	I do not know	I do not know	Yes	Yes	Yes	Yes	Yes	Yes	Eat baked chicken instead of fried	Yes	I do not know	Yes	Yes	145/110	A lot of headaches	The risk of dying from HTN is low	Heart attack	Causing you to have diabetes	No	Yes	No	Male	Urban	Write & read-only	Protestant	Merchant	Gedeo	Current/Former	Never	Current/Former	No
68	Male	Urban	Divorced	Primary educations completed (1-8)	Orthodox Christian	Merchant	7000	Gurage	Current/Former	Current/Former	Current/Former	No	No	No	No	No	116	76	I do not know	No	Yes	Yes	Yes	Yes	Yes	Yes	I don't know	Yes	I do not know	Yes	No	140/90	I don’t know	When person does not have pain or feel ill, he/she is okay	Kidney failure	Causing you to gain weight	I don't know	No	I do know	Male	Urban	Primary educations completed (1-8)	Orthodox Christian	Merchant	Gurage	Current/Former	Current/Former	Current/Former	No
68	Male	Rural	Married	Unable to read and write	Orthodox Christian	Unemployed	1700	Gedeo	Never	Never	Never	Yes	No	No	No	No	115	76	I do not know	I do not know	I do not know	No	I don’t know	No	No	No	I don't know	I do not know	Quitting cigarette smoking	I don't know	I don’t know	I don’t know	I don’t know	I don’t know	I don't know	I don't know	I don't know	No	I do know	Male	Rural	Unable to read and write	Orthodox Christian	Unemployed	Gedeo	Never	Never	Never	Yes
55	Female	Urban	Widowed	Primary educations completed (1-8)	Muslim	Merchant	5000	Gurage	Current/Former	Never	Never	No	No	No	Yes	No	131	85	Yes	I do not know	Yes	Yes	No	I do not know	Yes	Yes	Eat fast food or fried food	No	Lifting weights frequently	I don't know	No	I don’t know	A lot of headaches	I don’t know	Heart attack	Causing you to have diabetes	I don't know	No	I do know	Female	Urban	Primary educations completed (1-8)	Muslim	Merchant	Gurage	Current/Former	Never	Never	No
72	Female	Urban	Divorced	Unable to read and write	Catholic	Unemployed	700	Sidama	Never	Never	Never	Yes	No	No	No	No	115	78	No	I do not know	Yes	Yes	Yes	No	No	Yes	Avoid adding table salt to food	No	Lifting weights frequently	Yes	Yes	180/100	A lot of headaches	The risk of dying from HTN is low	Stroke	Causing you to gain weight	I don't know	Yes	No	Female	Urban	Unable to read and write	Catholic	Unemployed	Sidama	Never	Never	Never	Yes
80	Female	Rural	Married	Unable to read and write	Other	Other	700	Others	Never	Never	Never	No	No	No	No	No	132	82	I do not know	I do not know	I do not know	I do not Know	I don’t know	I do not know	I do not know	I do not know	I don't know	I do not know	I do not know	I don't know	I don’t know	I don’t know	I don’t know	I don’t know	I don't know	I don't know	I don't know	Yes	Yes	Female	Rural	Unable to read and write	Other	Other	Others	Never	Never	Never	No
50	Male	Urban	Married	Secondary educations completed (9-12)	Catholic	Private employee	7000	Gurage	Current/Former	Never	Current/Former	Yes	No	No	No	No	118	76	I do not know	Yes	Yes	Yes	No	No	Yes	Yes	Avoid adding table salt to food	I do not know	Quitting cigarette smoking	I don't know	No	I don’t know	A lot of headaches	The risk of dying from HTN is low	Arthritis	Damaging your blood vessels	I don't know	Yes	No	Male	Urban	Secondary educations completed (9-12)	Catholic	Private employee	Gurage	Current/Former	Never	Current/Former	Yes
59	Female	Rural	Widowed	Secondary educations completed (9-12)	Other	Farmer	2000	Gedeo	Never	Never	Never	No	No	No	No	No	142	92	No	I do not know	I do not know	Yes	I don’t know	I do not know	I do not know	I do not know	Avoid adding table salt to food	I do not know	Quitting cigarette smoking	I don't know	No	I don’t know	A lot of stress and tension	When person does not have pain or feel ill, he/she is okay	Kidney failure	Making you nervous	I don't know	No	I do know	Female	Rural	Secondary educations completed (9-12)	Other	Farmer	Gedeo	Never	Never	Never	No
50	Male	Urban	Married	Diploma and above	Protestant	Farmer	2500	Gedeo	Current/Former	Never	Never	No	No	No	Yes	No	116	71	Yes	No	Yes	Yes	No	No	Yes	No	I don't know	I do not know	Walking briskly for 30 minutes, three times a week	I don't know	No	I don’t know	A lot of headaches	The risk of dying from HTN is low	Kidney failure	Causing you to gain weight	I don't know	Yes	No	Male	Urban	Diploma and above	Protestant	Farmer	Gedeo	Current/Former	Never	Never	No
55	Female	Rural	Married	Unable to read and write	Protestant	Farmer	2700	Gedeo	Never	Never	Never	No	No	No	No	No	134	86	No	No	No	No	I don’t know	I do not know	I do not know	I do not know	Eat fast food or fried food	I do not know	Quitting cigarette smoking	Yes	I don’t know	140/90	A lot of headaches	The risk of dying from HTN is low	Arthritis	Damaging your blood vessels	No	Yes	I do know	Female	Rural	Unable to read and write	Protestant	Farmer	Gedeo	Never	Never	Never	No
56	Female	Urban	Widowed	Diploma and above	Muslim	Government employee	3000	Gurage	Current/Former	Current/Former	Current/Former	No	Yes	No	Yes	No	130	84	Yes	No	Yes	Yes	No	I do not know	Yes	No	Avoid adding table salt to food	Yes	Lifting weights frequently	Yes	Yes	145/110	Elevated blood pressure at three different times	The risk of dying from HTN is low	Kidney failure	Causing you to have diabetes	No	Yes	No	Female	Urban	Diploma and above	Muslim	Government employee	Gurage	Current/Former	Current/Former	Current/Former	No
55	Male	Rural	Divorced	Write & read-only	Protestant	Farmer	3200	Gedeo	Never	Never	Current/Former	Yes	No	No	No	Yes	118	78	I do not know	I do not know	I do not know	I do not Know	No	I do not know	No	I do not know	I don't know	I do not know	Quitting cigarette smoking	Yes	I don’t know	145/110	Elevated blood pressure at three different times	The risk of dying from HTN is low	Stroke	Causing you to have diabetes	I don't know	Yes	Yes	Male	Rural	Write & read-only	Protestant	Farmer	Gedeo	Never	Never	Current/Former	Yes
54	Female	Rural	Widowed	Unable to read and write	Protestant	Farmer	600	Gedeo	Never	Never	Never	No	No	No	No	No	116	78	No	I do not know	I do not know	I do not Know	I don’t know	No	I do not know	I do not know	Eat baked chicken instead of fried	No	Walking briskly for 30 minutes, three times a week	No	I don’t know	120/80	I don’t know	When person does not have pain or feel ill, he/she is okay	Stroke	Causing you to gain weight	I don't know	No	I do know	Female	Rural	Unable to read and write	Protestant	Farmer	Gedeo	Never	Never	Never	No
50	Male	Urban	Divorced	Diploma and above	Orthodox Christian	Merchant	8000	Gurage	Current/Former	Never	Current/Former	Yes	No	Yes	Yes	No	130	81	Yes	Yes	Yes	Yes	No	I do not know	Yes	Yes	Avoid adding table salt to food	Yes	Lifting weights frequently	No	Yes	120/80	Elevated blood pressure at three different times	The risk of dying from HTN is low	Arthritis	Damaging your blood vessels	I don't know	Yes	Yes	Male	Urban	Diploma and above	Orthodox Christian	Merchant	Gurage	Current/Former	Never	Current/Former	Yes
60	Female	Rural	Widowed	Unable to read and write	Protestant	Unemployed	500	Gedeo	Never	Never	Never	No	No	No	No	No	119	77	I do not know	No	No	I do not Know	I don’t know	I do not know	I do not know	I do not know	Stop eating potato chips	No	I do not know	Yes	I don’t know	140/90	Family member(s) with high blood pressure	When person does not have pain or feel ill, he/she is okay	Kidney failure	Making you nervous	I don't know	No	I do know	Female	Rural	Unable to read and write	Protestant	Unemployed	Gedeo	Never	Never	Never	No
72	Female	Urban	Married	Diploma and above	Protestant	Private employee	7000	Oromo	Current/Former	Never	Never	No	No	No	No	No	141	92	I do not know	I do not know	I do not know	I do not Know	No	I do not know	I do not know	No	I don't know	I do not know	Quitting cigarette smoking	Yes	I don’t know	180/100	Family member(s) with high blood pressure	When person does not have pain or feel ill, he/she is okay	Stroke	Causing you to gain weight	I don't know	No	I do know	Female	Urban	Diploma and above	Protestant	Private employee	Oromo	Current/Former	Never	Never	No
80	Female	Rural	Divorced	Primary educations completed (1-8)	Protestant	Unemployed	800	Gedeo	Never	Never	Never	No	No	No	No	No	113	71	Yes	No	I do not know	I do not Know	No	I do not know	I do not know	I do not know	I don't know	I do not know	I do not know	Yes	I don’t know	180/100	A lot of stress and tension	When person does not have pain or feel ill, he/she is okay	Kidney failure	Making you nervous	I don't know	No	I do know	Female	Rural	Primary educations completed (1-8)	Protestant	Unemployed	Gedeo	Never	Never	Never	No
53	Male	Urban	Married	Diploma and above	Muslim	Other	3200	Sidama	Current/Former	Never	Current/Former	No	No	No	No	No	116	77	I do not know	Yes	Yes	Yes	No	I do not know	Yes	Yes	I don't know	Yes	Lifting weights frequently	Yes	No	145/110	A lot of headaches	The risk of dying from HTN is low	Kidney failure	Making you nervous	I don't know	No	No	Male	Urban	Diploma and above	Muslim	Other	Sidama	Current/Former	Never	Current/Former	No
82	Female	Urban	Married	Unable to read and write	Orthodox Christian	Unemployed	1000	Gedeo	Never	Never	Never	No	Yes	No	Yes	No	142	93	No	No	No	I do not Know	I don’t know	I do not know	I do not know	No	Eat baked chicken instead of fried	I do not know	Walking briskly for 30 minutes, three times a week	Yes	I don’t know	140/90	Family member(s) with high blood pressure	When person does not have pain or feel ill, he/she is okay	Heart attack	Causing you to gain weight	I don't know	No	No	Female	Urban	Unable to read and write	Orthodox Christian	Unemployed	Gedeo	Never	Never	Never	No
68	Female	Rural	Married	Write & read-only	Muslim	Other	2000	Oromo	Current/Former	Never	Never	No	No	No	Yes	Yes	134	85	No	I do not know	I do not know	I do not Know	I don’t know	I do not know	I do not know	I do not know	I don't know	No	Quitting cigarette smoking	Yes	I don’t know	180/100	Family member(s) with high blood pressure	When person does not have pain or feel ill, he/she is okay	Stroke	Causing you to gain weight	I don't know	No	I do know	Female	Rural	Write & read-only	Muslim	Other	Oromo	Current/Former	Never	Never	No
85	Male	Urban	Married	Unable to read and write	Orthodox Christian	Unemployed	1000	Oromo	Never	Never	Never	No	No	Yes	Yes	No	142	92	No	No	No	No	No	I do not know	I do not know	I do not know	Stop eating potato chips	No	Walking briskly for 30 minutes, three times a week	Yes	I don’t know	145/110	A lot of headaches	The risk of dying from HTN is low	Kidney failure	Making you nervous	I don't know	No	I do know	Male	Urban	Unable to read and write	Orthodox Christian	Unemployed	Oromo	Never	Never	Never	No
50	Female	Rural	Married	Secondary educations completed (9-12)	Orthodox Christian	Unemployed	2000	Sidama	Current/Former	Current/Former	Current/Former	Yes	No	Yes	Yes	Yes	142	94	Yes	Yes	Yes	Yes	No	No	Yes	No	Stop eating potato chips	Yes	Walking briskly for 30 minutes, three times a week	Yes	I don’t know	140/90	A lot of headaches	The risk of dying from HTN is low	Stroke	Causing you to have diabetes	I don't know	Yes	No	Female	Rural	Secondary educations completed (9-12)	Orthodox Christian	Unemployed	Sidama	Current/Former	Current/Former	Current/Former	Yes
52	Male	Urban	Widowed	Diploma and above	Orthodox Christian	Unemployed	1300	Gedeo	Current/Former	Current/Former	Current/Former	Yes	No	Yes	Yes	Yes	143	94	Yes	No	I do not know	I do not Know	No	No	No	I do not know	I don't know	I do not know	Quitting cigarette smoking	Yes	I don’t know	180/100	A lot of stress and tension	When person does not have pain or feel ill, he/she is okay	Kidney failure	Making you nervous	I don't know	No	No	Male	Urban	Diploma and above	Orthodox Christian	Unemployed	Gedeo	Current/Former	Current/Former	Current/Former	Yes
55	Female	Rural	Divorced	Unable to read and write	Orthodox Christian	Unemployed	1500	Sidama	Current/Former	Never	Never	No	No	Yes	No	Yes	143	91	Yes	Yes	No	Yes	No	No	Yes	Yes	Eat baked chicken instead of fried	Yes	Lifting weights frequently	No	No	120/80	A lot of stress and tension	HTN may have no symptoms, and it can be life threatening	Arthritis	Damaging your blood vessels	I don't know	No	I do know	Female	Rural	Unable to read and write	Orthodox Christian	Unemployed	Sidama	Current/Former	Never	Never	No
80	Male	Urban	Married	Unable to read and write	Protestant	Unemployed	2000	Gedeo	Never	Never	Never	No	No	No	No	No	144	95	Yes	Yes	Yes	Yes	No	I do not know	I do not know	I do not know	Avoid adding table salt to food	I do not know	I do not know	Yes	I don’t know	180/100	Family member(s) with high blood pressure	When person does not have pain or feel ill, he/she is okay	Kidney failure	Making you nervous	I don't know	No		Male	Urban	Unable to read and write	Protestant	Unemployed	Gedeo	Never	Never	Never	No
51	Male	Rural	Divorced	Write & read-only	Muslim	Merchant	5000	Gurage	Current/Former	Never	Current/Former	No	Yes	Yes	Yes	No	145	96	I do not know	No	I do not know	I do not Know	I don’t know	I do not know	I do not know	I do not know	I don't know	I do not know	I do not know	I don't know	I don’t know	I don’t know	A lot of stress and tension	When person does not have pain or feel ill, he/she is okay	Arthritis	Causing you to have diabetes	I don't know	No	I do know	Male	Rural	Write & read-only	Muslim	Merchant	Gurage	Current/Former	Never	Current/Former	No
55	Female	Rural	Widowed	Unable to read and write	Protestant	Unemployed	1200	Gedeo	Never	Never	Never	Yes	Yes	Yes	No	No	140	91	Yes	Yes	Yes	Yes	No	I do not know	Yes	Yes	Stop eating potato chips	Yes	Walking briskly for 30 minutes, three times a week	Yes	No	140/90	A lot of headaches	The risk of dying from HTN is low	Heart attack	Causing you to have diabetes	No	Yes	No	Female	Rural	Unable to read and write	Protestant	Unemployed	Gedeo	Never	Never	Never	Yes
88	Female	Rural	Divorced	Write & read-only	Muslim	Unemployed	800	Gedeo	Never	Never	Never	No	No	No	No	No	144	95	No	No	I do not know	I do not Know	I don’t know	I do not know	I do not know	I do not know	I don't know	I do not know	I do not know	I don't know	I don’t know	I don’t know	I don’t know	I don’t know	I don't know	I don't know	I don't know	No	I do know	Female	Rural	Write & read-only	Muslim	Unemployed	Gedeo	Never	Never	Never	No
50	Female	Urban	Married	Secondary educations completed (9-12)	Orthodox Christian	Unemployed	2500	Sidama	Current/Former	Current/Former	Current/Former	No	Yes	Yes	Yes	No	146	98	I do not know	I do not know	I do not know	I do not Know	I don’t know	I do not know	I do not know	I do not know	Avoid adding table salt to food	I do not know	Quitting cigarette smoking	Yes	No	145/110	A lot of headaches	The risk of dying from HTN is low	Heart attack	Causing you to have diabetes	No	No	I do know	Female	Urban	Secondary educations completed (9-12)	Orthodox Christian	Unemployed	Sidama	Current/Former	Current/Former	Current/Former	No
50	Male	Urban	Married	Secondary educations completed (9-12)	Protestant	Merchant	3000	Gurage	Current/Former	Never	Never	Yes	No	Yes	Yes	No	140	91	Yes	Yes	Yes	Yes	No	Yes	Yes	Yes	Eat fast food or fried food	Yes	Lifting weights frequently	No	No	120/80	A lot of headaches	The risk of dying from HTN is low	Arthritis	Damaging your blood vessels	I don't know	Yes	Yes	Male	Urban	Secondary educations completed (9-12)	Protestant	Merchant	Gurage	Current/Former	Never	Never	Yes
55	Female	Rural	Divorced	Primary educations completed (1-8)	Catholic	Unemployed	1700	Sidama	Current/Former	Never	Current/Former	Yes	Yes	Yes	Yes	No	141	93	No	No	No	No	I don’t know	I do not know	I do not know	I do not know	I don't know	I do not know	I do not know	Yes	I don’t know	140/90	Family member(s) with high blood pressure	When person does not have pain or feel ill, he/she is okay	Kidney failure	Making you nervous	I don't know	No	I do know	Female	Rural	Primary educations completed (1-8)	Catholic	Unemployed	Sidama	Current/Former	Never	Current/Former	Yes
89	Female	Rural	Married	Unable to read and write	Protestant	Unemployed	1000	Gedeo	Current/Former	Current/Former	Current/Former	No	No	No	No	No	145	92	No	I do not know	I do not know	I do not Know	I don’t know	I do not know	I do not know	I do not know	I don't know	I do not know	I do not know	I don't know	I don’t know	I don’t know	I don’t know	I don’t know	I don't know	I don't know	I don't know	No	I do know	Female	Rural	Unable to read and write	Protestant	Unemployed	Gedeo	Current/Former	Current/Former	Current/Former	No
50	Male	Urban	Widowed	Secondary educations completed (9-12)	Orthodox Christian	Unemployed	2000	Oromo	Never	Never	Never	No	No	No	No	No	119	79	I do not know	I do not know	I do not know	I do not Know	I don’t know	No	No	I do not know	Avoid adding table salt to food	I do not know	Walking briskly for 30 minutes, three times a week	Yes	I don’t know	145/110	Family member(s) with high blood pressure	The risk of dying from HTN is low	Stroke	Causing you to gain weight	I don't know	No	I do know	Male	Urban	Secondary educations completed (9-12)	Orthodox Christian	Unemployed	Oromo	Never	Never	Never	No
53	Female	Rural	Widowed	Unable to read and write	Protestant	Private employee	1300	Gedeo	Current/Former	Current/Former	Current/Former	No	No	No	No	No	113	71	Yes	No	Yes	Yes	Yes	Yes	Yes	Yes	I don't know	Yes	Walking briskly for 30 minutes, three times a week	No	Yes	120/80	Family member(s) with high blood pressure	HTN may have no symptoms, and it can be life threatening	Arthritis	Causing you to have diabetes	No	Yes	Yes	Female	Rural	Unable to read and write	Protestant	Private employee	Gedeo	Current/Former	Current/Former	Current/Former	No
57	Male	Urban	Divorced	Diploma and above	Protestant	Unemployed	1900	Gedeo	Current/Former	Current/Former	Current/Former	Yes	No	No	No	No	116	77	I do not know	I do not know	No	Yes	Yes	I do not know	No	Yes	Avoid adding table salt to food	Yes	Lifting weights frequently	No	Yes	120/80	Elevated blood pressure at three different times	The risk of dying from HTN is low	Heart attack	Causing you to have diabetes	I don't know	Yes	Yes	Male	Urban	Diploma and above	Protestant	Unemployed	Gedeo	Current/Former	Current/Former	Current/Former	Yes
55	Male	Urban	Married	Write & read-only	Protestant	Merchant	4500	Gurage	Current/Former	Never	Never	No	Yes	Yes	Yes	No	144	98	Yes	Yes	Yes	Yes	No	I do not know	Yes	Yes	Eat baked chicken instead of fried	Yes	Walking briskly for 30 minutes, three times a week	No	No	I don’t know	A lot of headaches	When person does not have pain or feel ill, he/she is okay	I don't know	Causing you to gain weight	I don't know	No	I do know	Male	Urban	Write & read-only	Protestant	Merchant	Gurage	Current/Former	Never	Never	No
55	Male	Urban	Married	Write & read-only	Protestant	Merchant	5000	Gedeo	Current/Former	Never	Current/Former	No	No	Yes	No	No	118	79	I do not know	I do not know	Yes	Yes	Yes	Yes	Yes	Yes	Eat baked chicken instead of fried	Yes	I do not know	Yes	Yes	145/110	A lot of headaches	The risk of dying from HTN is low	Heart attack	Causing you to have diabetes	No	Yes	No	Male	Urban	Write & read-only	Protestant	Merchant	Gedeo	Current/Former	Never	Current/Former	No
68	Male	Urban	Divorced	Primary educations completed (1-8)	Orthodox Christian	Merchant	7000	Gurage	Current/Former	Current/Former	Current/Former	No	No	No	No	No	116	76	I do not know	No	Yes	Yes	Yes	Yes	Yes	Yes	I don't know	Yes	I do not know	Yes	No	140/90	I don’t know	When person does not have pain or feel ill, he/she is okay	Kidney failure	Causing you to gain weight	I don't know	No	I do know	Male	Urban	Primary educations completed (1-8)	Orthodox Christian	Merchant	Gurage	Current/Former	Current/Former	Current/Former	No
68	Male	Rural	Married	Unable to read and write	Orthodox Christian	Unemployed	1700	Gedeo	Never	Never	Never	Yes	No	No	No	No	115	76	I do not know	I do not know	I do not know	No	I don’t know	No	No	No	I don't know	I do not know	Quitting cigarette smoking	No	I don’t know	I don’t know	I don’t know	I don’t know	I don't know	I don't know	I don't know	No	I do know	Male	Rural	Unable to read and write	Orthodox Christian	Unemployed	Gedeo	Never	Never	Never	Yes
55	Female	Urban	Widowed	Primary educations completed (1-8)	Muslim	Merchant	5000	Gurage	Current/Former	Never	Never	No	No	No	Yes	No	131	85	Yes	I do not know	Yes	Yes	No	I do not know	Yes	Yes	Eat fast food or fried food	No	Lifting weights frequently	No	No	I don’t know	A lot of headaches	I don’t know	Heart attack	Causing you to have diabetes	I don't know	No	I do know	Female	Urban	Primary educations completed (1-8)	Muslim	Merchant	Gurage	Current/Former	Never	Never	No
72	Female	Urban	Divorced	Unable to read and write	Catholic	Unemployed	700	Sidama	Never	Current/Former	Never	Yes	No	No	No	No	115	78	No	I do not know	Yes	Yes	Yes	No	No	Yes	Avoid adding table salt to food	No	Lifting weights frequently	Yes	Yes	180/100	A lot of headaches	The risk of dying from HTN is low	Stroke	Causing you to gain weight	I don't know	Yes	No	Female	Urban	Unable to read and write	Catholic	Unemployed	Sidama	Never	Current/Former	Never	Yes
80	Female	Rural	Married	Unable to read and write	Other	Other	700	Others	Never	Never	Never	No	No	No	No	No	142	91	I do not know	I do not know	I do not know	I do not Know	I don’t know	I do not know	I do not know	I do not know	I don't know	I do not know	I do not know	No	I don’t know	I don’t know	I don’t know	I don’t know	I don't know	I don't know	I don't know	Yes	Yes	Female	Rural	Unable to read and write	Other	Other	Others	Never	Never	Never	No
50	Male	Urban	Married	Secondary educations completed (9-12)	Catholic	Private employee	7000	Gurage	Current/Former	Never	Current/Former	Yes	No	No	No	No	118	76	I do not know	Yes	Yes	Yes	No	No	Yes	Yes	Avoid adding table salt to food	I do not know	Quitting cigarette smoking	I don't know	No	I don’t know	A lot of headaches	The risk of dying from HTN is low	Arthritis	Damaging your blood vessels	I don't know	Yes	No	Male	Urban	Secondary educations completed (9-12)	Catholic	Private employee	Gurage	Current/Former	Never	Current/Former	Yes
59	Female	Rural	Widowed	Secondary educations completed (9-12)	Other	Farmer	2000	Gedeo	Never	Never	Never	No	No	No	No	No	142	92	No	I do not know	I do not know	Yes	I don’t know	I do not know	I do not know	I do not know	Avoid adding table salt to food	I do not know	Quitting cigarette smoking	I don't know	No	I don’t know	A lot of stress and tension	When person does not have pain or feel ill, he/she is okay	Kidney failure	Making you nervous	I don't know	No	I do know	Female	Rural	Secondary educations completed (9-12)	Other	Farmer	Gedeo	Never	Never	Never	No
50	Male	Urban	Married	Diploma and above	Protestant	Farmer	2500	Gedeo	Current/Former	Never	Never	No	No	No	Yes	No	116	71	Yes	No	Yes	Yes	No	No	Yes	No	I don't know	I do not know	Walking briskly for 30 minutes, three times a week	I don't know	No	I don’t know	A lot of headaches	The risk of dying from HTN is low	Kidney failure	Causing you to gain weight	I don't know	Yes	No	Male	Urban	Diploma and above	Protestant	Farmer	Gedeo	Current/Former	Never	Never	No
55	Female	Rural	Married	Unable to read and write	Protestant	Farmer	2700	Gedeo	Never	Never	Never	No	No	No	No	No	134	86	No	No	No	No	I don’t know	I do not know	I do not know	I do not know	Eat fast food or fried food	I do not know	Quitting cigarette smoking	Yes	I don’t know	140/90	A lot of headaches	The risk of dying from HTN is low	Arthritis	Damaging your blood vessels	No	Yes	I do know	Female	Rural	Unable to read and write	Protestant	Farmer	Gedeo	Never	Never	Never	No
56	Female	Urban	Widowed	Diploma and above	Muslim	Government employee	3000	Gurage	Current/Former	Current/Former	Current/Former	No	Yes	No	Yes	No	130	84	Yes	No	Yes	Yes	No	I do not know	Yes	No	Avoid adding table salt to food	Yes	Lifting weights frequently	Yes	Yes	145/110	Elevated blood pressure at three different times	The risk of dying from HTN is low	Kidney failure	Causing you to have diabetes	No	Yes	No	Female	Urban	Diploma and above	Muslim	Government employee	Gurage	Current/Former	Current/Former	Current/Former	No
55	Male	Rural	Divorced	Write & read-only	Protestant	Farmer	3200	Gedeo	Never	Never	Current/Former	Yes	No	No	No	Yes	118	78	I do not know	I do not know	I do not know	I do not Know	No	I do not know	No	I do not know	I don't know	I do not know	Quitting cigarette smoking	Yes	I don’t know	145/110	Elevated blood pressure at three different times	The risk of dying from HTN is low	Stroke	Causing you to have diabetes	I don't know	Yes	Yes	Male	Rural	Write & read-only	Protestant	Farmer	Gedeo	Never	Never	Current/Former	Yes
54	Female	Rural	Widowed	Unable to read and write	Protestant	Farmer	600	Gedeo	Never	Never	Never	No	No	No	No	No	116	78	No	I do not know	I do not know	I do not Know	I don’t know	No	I do not know	I do not know	Eat baked chicken instead of fried	No	Walking briskly for 30 minutes, three times a week	No	I don’t know	120/80	I don’t know	When person does not have pain or feel ill, he/she is okay	Stroke	Causing you to gain weight	I don't know	No	I do know	Female	Rural	Unable to read and write	Protestant	Farmer	Gedeo	Never	Never	Never	No
50	Male	Urban	Divorced	Diploma and above	Orthodox Christian	Merchant	8000	Gurage	Current/Former	Never	Current/Former	Yes	No	Yes	Yes	No	130	81	Yes	Yes	Yes	Yes	No	I do not know	Yes	Yes	Avoid adding table salt to food	Yes	Lifting weights frequently	No	Yes	120/80	Elevated blood pressure at three different times	The risk of dying from HTN is low	Arthritis	Damaging your blood vessels	I don't know	Yes	Yes	Male	Urban	Diploma and above	Orthodox Christian	Merchant	Gurage	Current/Former	Never	Current/Former	Yes
60	Female	Rural	Widowed	Unable to read and write	Protestant	Unemployed	500	Gedeo	Never	Never	Never	No	No	No	No	No	119	77	I do not know	No	No	I do not Know	I don’t know	I do not know	I do not know	I do not know	Stop eating potato chips	No	I do not know	Yes	I don’t know	140/90	Family member(s) with high blood pressure	When person does not have pain or feel ill, he/she is okay	Kidney failure	Making you nervous	I don't know	No	I do know	Female	Rural	Unable to read and write	Protestant	Unemployed	Gedeo	Never	Never	Never	No
72	Female	Urban	Married	Diploma and above	Protestant	Private employee	7000	Oromo	Current/Former	Current/Former	Never	No	No	No	No	No	126	82	I do not know	I do not know	I do not know	I do not Know	No	I do not know	I do not know	No	I don't know	I do not know	Quitting cigarette smoking	Yes	I don’t know	180/100	Family member(s) with high blood pressure	When person does not have pain or feel ill, he/she is okay	Stroke	Causing you to gain weight	I don't know	No	I do know	Female	Urban	Diploma and above	Protestant	Private employee	Oromo	Current/Former	Current/Former	Never	No
80	Female	Rural	Divorced	Primary educations completed (1-8)	Protestant	Unemployed	800	Gedeo	Never	Never	Never	No	No	No	No	No	113	71	Yes	No	I do not know	I do not Know	No	I do not know	I do not know	I do not know	I don't know	I do not know	I do not know	Yes	I don’t know	180/100	A lot of stress and tension	When person does not have pain or feel ill, he/she is okay	Kidney failure	Making you nervous	I don't know	No	I do know	Female	Rural	Primary educations completed (1-8)	Protestant	Unemployed	Gedeo	Never	Never	Never	No
53	Male	Urban	Married	Diploma and above	Muslim	Other	3200	Sidama	Current/Former	Never	Never	No	No	No	No	No	116	77	I do not know	Yes	Yes	Yes	No	I do not know	Yes	Yes	I don't know	Yes	Lifting weights frequently	Yes	No	145/110	A lot of headaches	The risk of dying from HTN is low	Kidney failure	Making you nervous	I don't know	No	No	Male	Urban	Diploma and above	Muslim	Other	Sidama	Current/Former	Never	Never	No
82	Female	Urban	Married	Unable to read and write	Orthodox Christian	Unemployed	1000	Gedeo	Never	Never	Current/Former	No	Yes	No	Yes	No	132	86	No	No	No	I do not Know	I don’t know	I do not know	I do not know	No	Eat baked chicken instead of fried	I do not know	Walking briskly for 30 minutes, three times a week	Yes	I don’t know	140/90	Family member(s) with high blood pressure	When person does not have pain or feel ill, he/she is okay	Heart attack	Causing you to gain weight	I don't know	No	No	Female	Urban	Unable to read and write	Orthodox Christian	Unemployed	Gedeo	Never	Never	Current/Former	No
68	Female	Rural	Married	Write & read-only	Muslim	Other	2000	Oromo	Current/Former	Never	Never	No	No	No	Yes	Yes	134	85	No	I do not know	I do not know	I do not Know	I don’t know	I do not know	I do not know	I do not know	I don't know	No	Quitting cigarette smoking	Yes	I don’t know	180/100	Family member(s) with high blood pressure	When person does not have pain or feel ill, he/she is okay	Stroke	Causing you to gain weight	I don't know	No	I do know	Female	Rural	Write & read-only	Muslim	Other	Oromo	Current/Former	Never	Never	No
85	Male	Urban	Married	Unable to read and write	Orthodox Christian	Unemployed	1000	Oromo	Never	Never	Never	No	No	Yes	Yes	No	142	92	No	No	No	No	No	I do not know	I do not know	I do not know	Stop eating potato chips	No	Walking briskly for 30 minutes, three times a week	Yes	I don’t know	145/110	A lot of headaches	The risk of dying from HTN is low	Kidney failure	Making you nervous	I don't know	No	I do know	Male	Urban	Unable to read and write	Orthodox Christian	Unemployed	Oromo	Never	Never	Never	No
50	Female	Rural	Married	Secondary educations completed (9-12)	Orthodox Christian	Unemployed	2000	Sidama	Current/Former	Current/Former	Current/Former	Yes	No	Yes	Yes	Yes	142	94	Yes	Yes	Yes	Yes	No	No	Yes	No	Stop eating potato chips	Yes	Walking briskly for 30 minutes, three times a week	Yes	I don’t know	140/90	A lot of headaches	The risk of dying from HTN is low	Stroke	Causing you to have diabetes	I don't know	Yes	No	Female	Rural	Secondary educations completed (9-12)	Orthodox Christian	Unemployed	Sidama	Current/Former	Current/Former	Current/Former	Yes
52	Male	Urban	Widowed	Diploma and above	Orthodox Christian	Unemployed	1300	Gedeo	Current/Former	Current/Former	Current/Former	Yes	No	Yes	Yes	Yes	143	94	Yes	No	I do not know	I do not Know	No	No	No	I do not know	I don't know	I do not know	Quitting cigarette smoking	Yes	I don’t know	180/100	A lot of stress and tension	When person does not have pain or feel ill, he/she is okay	Kidney failure	Making you nervous	I don't know	No	No	Male	Urban	Diploma and above	Orthodox Christian	Unemployed	Gedeo	Current/Former	Current/Former	Current/Former	Yes
55	Female	Rural	Divorced	Unable to read and write	Orthodox Christian	Unemployed	1500	Sidama	Current/Former	Never	Never	No	No	Yes	No	Yes	143	91	Yes	Yes	No	Yes	No	No	Yes	Yes	Eat baked chicken instead of fried	Yes	Lifting weights frequently	No	No	120/80	A lot of stress and tension	HTN may have no symptoms, and it can be life threatening	Arthritis	Damaging your blood vessels	I don't know	No	I do know	Female	Rural	Unable to read and write	Orthodox Christian	Unemployed	Sidama	Current/Former	Never	Never	No
80	Male	Urban	Married	Unable to read and write	Protestant	Unemployed	2000	Gedeo	Never	Never	Never	No	No	No	No	No	144	95	Yes	Yes	Yes	Yes	No	I do not know	I do not know	I do not know	Avoid adding table salt to food	I do not know	I do not know	Yes	I don’t know	180/100	Family member(s) with high blood pressure	When person does not have pain or feel ill, he/she is okay	Kidney failure	Making you nervous	I don't know	No		Male	Urban	Unable to read and write	Protestant	Unemployed	Gedeo	Never	Never	Never	No
51	Male	Rural	Divorced	Write & read-only	Muslim	Merchant	5000	Gurage	Current/Former	Current/Former	Current/Former	No	Yes	Yes	Yes	No	124	73	I do not know	No	I do not know	I do not Know	I don’t know	I do not know	I do not know	I do not know	I don't know	I do not know	I do not know	I don't know	I don’t know	I don’t know	A lot of stress and tension	When person does not have pain or feel ill, he/she is okay	Arthritis	Causing you to have diabetes	I don't know	No	I do know	Male	Rural	Write & read-only	Muslim	Merchant	Gurage	Current/Former	Current/Former	Current/Former	No
55	Female	Rural	Widowed	Unable to read and write	Protestant	Unemployed	1200	Gedeo	Never	Never	Never	Yes	Yes	Yes	No	No	140	91	Yes	Yes	Yes	Yes	No	I do not know	Yes	Yes	Stop eating potato chips	Yes	Walking briskly for 30 minutes, three times a week	Yes	No	140/90	A lot of headaches	The risk of dying from HTN is low	Heart attack	Causing you to have diabetes	No	Yes	No	Female	Rural	Unable to read and write	Protestant	Unemployed	Gedeo	Never	Never	Never	Yes
88	Female	Rural	Divorced	Write & read-only	Muslim	Unemployed	800	Gedeo	Never	Never	Never	No	No	No	No	No	144	95	No	No	I do not know	I do not Know	I don’t know	I do not know	I do not know	I do not know	I don't know	I do not know	I do not know	I don't know	I don’t know	I don’t know	I don’t know	I don’t know	I don't know	I don't know	I don't know	No	I do know	Female	Rural	Write & read-only	Muslim	Unemployed	Gedeo	Never	Never	Never	No
50	Female	Urban	Married	Secondary educations completed (9-12)	Orthodox Christian	Unemployed	2500	Sidama	Current/Former	Current/Former	Current/Former	No	Yes	Yes	Yes	No	135	74	I do not know	I do not know	I do not know	I do not Know	I don’t know	I do not know	I do not know	I do not know	Avoid adding table salt to food	I do not know	Quitting cigarette smoking	Yes	No	145/110	A lot of headaches	The risk of dying from HTN is low	Heart attack	Causing you to have diabetes	No	No	I do know	Female	Urban	Secondary educations completed (9-12)	Orthodox Christian	Unemployed	Sidama	Current/Former	Current/Former	Current/Former	No
50	Male	Urban	Married	Secondary educations completed (9-12)	Protestant	Merchant	3000	Gurage	Current/Former	Never	Current/Former	Yes	No	Yes	Yes	No	140	91	Yes	Yes	Yes	Yes	No	Yes	Yes	Yes	Eat fast food or fried food	Yes	Lifting weights frequently	No	No	120/80	A lot of headaches	The risk of dying from HTN is low	Arthritis	Damaging your blood vessels	I don't know	Yes	Yes	Male	Urban	Secondary educations completed (9-12)	Protestant	Merchant	Gurage	Current/Former	Never	Current/Former	Yes
55	Female	Rural	Divorced	Primary educations completed (1-8)	Catholic	Unemployed	1700	Sidama	Current/Former	Never	Current/Former	Yes	Yes	Yes	Yes	No	141	93	No	No	No	No	I don’t know	I do not know	I do not know	I do not know	I don't know	I do not know	I do not know	Yes	I don’t know	140/90	Family member(s) with high blood pressure	When person does not have pain or feel ill, he/she is okay	Kidney failure	Making you nervous	I don't know	No	I do know	Female	Rural	Primary educations completed (1-8)	Catholic	Unemployed	Sidama	Current/Former	Never	Current/Former	Yes
89	Female	Rural	Married	Unable to read and write	Protestant	Unemployed	1000	Gedeo	Current/Former	Current/Former	Current/Former	No	No	No	No	No	145	92	No	I do not know	I do not know	I do not Know	I don’t know	I do not know	I do not know	I do not know	I don't know	I do not know	I do not know	I don't know	I don’t know	I don’t know	I don’t know	I don’t know	I don't know	I don't know	I don't know	No	I do know	Female	Rural	Unable to read and write	Protestant	Unemployed	Gedeo	Current/Former	Current/Former	Current/Former	No
50	Male	Urban	Widowed	Secondary educations completed (9-12)	Orthodox Christian	Unemployed	2000	Oromo	Never	Never	Never	No	No	No	No	No	119	79	I do not know	I do not know	I do not know	I do not Know	I don’t know	No	No	I do not know	Avoid adding table salt to food	I do not know	Walking briskly for 30 minutes, three times a week	Yes	I don’t know	145/110	Family member(s) with high blood pressure	The risk of dying from HTN is low	Stroke	Causing you to gain weight	I don't know	No	I do know	Male	Urban	Secondary educations completed (9-12)	Orthodox Christian	Unemployed	Oromo	Never	Never	Never	No
53	Female	Rural	Widowed	Unable to read and write	Protestant	Private employee	1300	Gedeo	Current/Former	Current/Former	Current/Former	No	No	No	No	No	113	71	Yes	No	Yes	Yes	Yes	Yes	Yes	Yes	I don't know	Yes	Walking briskly for 30 minutes, three times a week	No	Yes	120/80	Family member(s) with high blood pressure	HTN may have no symptoms, and it can be life threatening	Arthritis	Causing you to have diabetes	No	Yes	Yes	Female	Rural	Unable to read and write	Protestant	Private employee	Gedeo	Current/Former	Current/Former	Current/Former	No
57	Male	Urban	Divorced	Diploma and above	Protestant	Unemployed	1900	Gedeo	Current/Former	Current/Former	Current/Former	Yes	No	No	No	No	116	77	I do not know	I do not know	No	Yes	Yes	I do not know	No	Yes	Avoid adding table salt to food	Yes	Lifting weights frequently	No	Yes	120/80	Elevated blood pressure at three different times	The risk of dying from HTN is low	Heart attack	Causing you to have diabetes	I don't know	Yes	Yes	Male	Urban	Diploma and above	Protestant	Unemployed	Gedeo	Current/Former	Current/Former	Current/Former	Yes
53	Male	Rural	Divorced	Primary educations completed (1-8)	Protestant	Merchant	6000	Gurage	Current/Former	Never	Current/Former	No	No	No	Yes	No	117	75	I do not know	I do not know	I do not know	I do not Know	I don’t know	No	I do not know	Yes	Eat fast food or fried food	I do not know	Lifting weights frequently	Yes	I don’t know	145/110	A lot of headaches	The risk of dying from HTN is low	Stroke	Making you nervous	I don't know	Yes	I do know	Male	Rural	Primary educations completed (1-8)	Protestant	Merchant	Gurage	Current/Former	Never	Current/Former	No
50	Female	Urban	Married	Write & read-only	Orthodox Christian	Unemployed	1700	Sidama	Never	Never	Never	Yes	Yes	No	No	No	116	78	I do not know	Yes	No	Yes	I don’t know	I do not know	Yes	I do not know	Eat fast food or fried food	No	Walking briskly for 30 minutes, three times a week	Yes	I don’t know	140/90	Family member(s) with high blood pressure	When person does not have pain or feel ill, he/she is okay	Stroke	Causing you to gain weight	I don't know	Yes	I do know	Female	Urban	Write & read-only	Orthodox Christian	Unemployed	Sidama	Never	Never	Never	Yes
60	Male	Urban	Married	Unable to read and write	Orthodox Christian	Farmer	1200	Gedeo	Never	Never	Never	No	No	No	Yes	Yes	142	92	I do not know	Yes	No	Yes	No	No	I do not know	No	Eat baked chicken instead of fried	Yes	Walking briskly for 30 minutes, three times a week	No	No	120/80	Elevated blood pressure at three different times	The risk of dying from HTN is low	Heart attack	Causing you to have diabetes	I don't know	Yes	Yes	Male	Urban	Unable to read and write	Orthodox Christian	Farmer	Gedeo	Never	Never	Never	No
62	Male	Rural	Married	Write & read-only	Protestant	Unemployed	1800	Oromo	Never	Never	Never	No	No	No	Yes	No	128	88	Yes	Yes	Yes	Yes	No	I do not know	Yes	Yes	Eat baked chicken instead of fried	Yes	Walking briskly for 30 minutes, three times a week	I don't know	Yes	I don’t know	A lot of stress and tension	The risk of dying from HTN is low	I don't know	I don't know	I don't know	Yes	No	Male	Rural	Write & read-only	Protestant	Unemployed	Oromo	Never	Never	Never	No
65	Male	Urban	Married	Write & read-only	Protestant	Farmer	2000	Gedeo	Current/Former	Current/Former	Current/Former	No	No	No	No	No	110	70	No	I do not know	Yes	Yes	Yes	No	No	Yes	Eat fast food or fried food	Yes	Lifting weights frequently	I don't know	No	I don’t know	A lot of headaches	The risk of dying from HTN is low	Stroke	Causing you to gain weight	I don't know	Yes	Yes	Male	Urban	Write & read-only	Protestant	Farmer	Gedeo	Current/Former	Current/Former	Current/Former	No
52	Male	Rural	Married	Unable to read and write	Orthodox Christian	Farmer	800	Gedeo	Never	Never	Never	No	No	No	No	No	130	80	I do not know	I do not know	I do not know	Yes	No	I do not know	Yes	No	Avoid adding table salt to food	I do not know	I do not know	I don't know	I don’t know	I don’t know	I don’t know	I don’t know	I don't know	I don't know	I don't know	No	I do know	Male	Rural	Unable to read and write	Orthodox Christian	Farmer	Gedeo	Never	Never	Never	No
55	Female	Urban	Divorced	Write & read-only	Protestant	Government employee	4000	Oromo	Current/Former	Never	Current/Former	Yes	No	No	No	No	119	79	Yes	Yes	Yes	Yes	No	I do not know	Yes	No	I don't know	No	Lifting weights frequently	Yes	No	120/80	Elevated blood pressure at three different times	HTN may have no symptoms, and it can be life threatening	I don't know	Damaging your blood vessels	No	Yes	I do know	Female	Urban	Write & read-only	Protestant	Government employee	Oromo	Current/Former	Never	Current/Former	Yes
54	Female	Rural	Divorced	Unable to read and write	Orthodox Christian	Unemployed	900	Gedeo	Current/Former	Current/Former	Current/Former	No	No	No	No	No	132	84	I do not know	I do not know	I do not know	I do not Know	I don’t know	I do not know	Yes	No	Stop eating potato chips	I do not know	Quitting cigarette smoking	I don't know	No	I don’t know	Family member(s) with high blood pressure	The risk of dying from HTN is low	Arthritis	Making you nervous	I don't know	Yes	I do know	Female	Rural	Unable to read and write	Orthodox Christian	Unemployed	Gedeo	Current/Former	Current/Former	Current/Former	No
65	Male	Urban	Married	Primary educations completed (1-8)	Muslim	Other	2000	Gurage	Current/Former	Never	Current/Former	Yes	Yes	Yes	Yes	No	141	91	Yes	Yes	Yes	Yes	No	I do not know	Yes	No	Eat fast food or fried food	Yes	Walking briskly for 30 minutes, three times a week	Yes	No	145/110	Family member(s) with high blood pressure	The risk of dying from HTN is low	Kidney failure	Causing you to have diabetes	No	Yes	Yes	Male	Urban	Primary educations completed (1-8)	Muslim	Other	Gurage	Current/Former	Never	Current/Former	Yes
55	Male	Urban	Divorced	Secondary educations completed (9-12)	Protestant	Unemployed	1000	Gedeo	Never	Never	Never	No	No	No	No	No	118	77	No	I do not know	I do not know	I do not Know	I don’t know	I do not know	I do not know	I do not know	I don't know	I do not know	I do not know	Yes	I don’t know	180/100	A lot of stress and tension	When person does not have pain or feel ill, he/she is okay	Stroke	I don't know	I don't know	No	I do know	Male	Urban	Secondary educations completed (9-12)	Protestant	Unemployed	Gedeo	Never	Never	Never	No
55	Male	Urban	Divorced	Unable to read and write	Catholic	Merchant	1400	Oromo	Never	Never	Never	No	Yes	Yes	Yes	No	141	88	No	I do not know	I do not know	I do not Know	I don’t know	I do not know	I do not know	No	Stop eating potato chips	I do not know	Quitting cigarette smoking	Yes	I don’t know	140/90	Family member(s) with high blood pressure	When person does not have pain or feel ill, he/she is okay	Stroke	Making you nervous	I don't know	No	No	Male	Urban	Unable to read and write	Catholic	Merchant	Oromo	Never	Never	Never	No
65	Male	Urban	Married	Write & read-only	Protestant	Farmer	2000	Gedeo	Current/Former	Current/Former	Current/Former	No	No	No	No	No	110	70	No	I do not know	Yes	Yes	Yes	No	No	Yes	Eat fast food or fried food	Yes	Lifting weights frequently	I don't know	No	I don’t know	A lot of headaches	The risk of dying from HTN is low	Stroke	Causing you to gain weight	I don't know	Yes	Yes	Male	Urban	Write & read-only	Protestant	Farmer	Gedeo	Current/Former	Current/Former	Current/Former	No
52	Male	Rural	Married	Unable to read and write	Orthodox Christian	Farmer	800	Gedeo	Never	Never	Never	No	No	No	No	No	130	80	I do not know	I do not know	I do not know	Yes	No	I do not know	Yes	No	Avoid adding table salt to food	I do not know	I do not know	I don't know	I don’t know	I don’t know	I don’t know	I don’t know	I don't know	I don't know	I don't know	No	I do know	Male	Rural	Unable to read and write	Orthodox Christian	Farmer	Gedeo	Never	Never	Never	No
55	Female	Urban	Divorced	Write & read-only	Protestant	Government employee	4000	Oromo	Current/Former	Never	Current/Former	Yes	No	No	No	No	119	79	Yes	Yes	Yes	Yes	No	I do not know	Yes	No	I don't know	No	Lifting weights frequently	No	No	120/80	Elevated blood pressure at three different times	HTN may have no symptoms, and it can be life threatening	I don't know	Damaging your blood vessels	No	Yes	I do know	Female	Urban	Write & read-only	Protestant	Government employee	Oromo	Current/Former	Never	Current/Former	Yes
54	Female	Rural	Divorced	Unable to read and write	Orthodox Christian	Unemployed	900	Gedeo	Current/Former	Current/Former	Current/Former	No	No	No	No	No	132	84	I do not know	I do not know	I do not know	I do not Know	I don’t know	I do not know	Yes	No	Stop eating potato chips	I do not know	Quitting cigarette smoking	I don't know	No	I don’t know	Family member(s) with high blood pressure	The risk of dying from HTN is low	Arthritis	Making you nervous	I don't know	Yes	I do know	Female	Rural	Unable to read and write	Orthodox Christian	Unemployed	Gedeo	Current/Former	Current/Former	Current/Former	No
65	Male	Urban	Married	Primary educations completed (1-8)	Muslim	Other	2000	Gurage	Current/Former	Never	Current/Former	Yes	Yes	Yes	Yes	No	141	91	Yes	Yes	Yes	Yes	No	I do not know	Yes	No	Eat fast food or fried food	Yes	Walking briskly for 30 minutes, three times a week	Yes	No	145/110	Family member(s) with high blood pressure	The risk of dying from HTN is low	Kidney failure	Causing you to have diabetes	No	Yes	Yes	Male	Urban	Primary educations completed (1-8)	Muslim	Other	Gurage	Current/Former	Never	Current/Former	Yes
55	Male	Urban	Divorced	Secondary educations completed (9-12)	Protestant	Unemployed	1000	Gedeo	Never	Never	Never	No	No	No	No	No	118	77	No	I do not know	I do not know	I do not Know	I don’t know	I do not know	I do not know	I do not know	I don't know	I do not know	I do not know	Yes	I don’t know	180/100	A lot of stress and tension	When person does not have pain or feel ill, he/she is okay	Stroke	I don't know	I don't know	No	I do know	Male	Urban	Secondary educations completed (9-12)	Protestant	Unemployed	Gedeo	Never	Never	Never	No
55	Male	Urban	Divorced	Unable to read and write	Catholic	Merchant	1400	Oromo	Never	Never	Never	No	Yes	Yes	Yes	No	141	88	No	I do not know	I do not know	I do not Know	I don’t know	I do not know	I do not know	No	Stop eating potato chips	I do not know	Quitting cigarette smoking	Yes	I don’t know	140/90	Family member(s) with high blood pressure	When person does not have pain or feel ill, he/she is okay	Stroke	Making you nervous	I don't know	No	No	Male	Urban	Unable to read and write	Catholic	Merchant	Oromo	Never	Never	Never	No
55	Female	Rural	Married	Write & read-only	Muslim	Merchant	3500	Gedeo	Current/Former	Never	Current/Former	Yes	No	No	No	No	119	78	No	I do not know	Yes	Yes	No	Yes	Yes	No	Eat baked chicken instead of fried	I do not know	Walking briskly for 30 minutes, three times a week	Yes	I don’t know	140/90	Family member(s) with high blood pressure	When person does not have pain or feel ill, he/she is okay	Stroke	Causing you to gain weight	I don't know	No	No	Female	Rural	Write & read-only	Muslim	Merchant	Gedeo	Current/Former	Never	Current/Former	Yes
58	Male	Urban	Married	Write & read-only	Protestant	Unemployed	2000	Oromo	Never	Current/Former	Current/Former	Yes	No	No	No	No	141	93	No	Yes	Yes	Yes	No	Yes	Yes	Yes	Eat baked chicken instead of fried	No	Walking briskly for 30 minutes, three times a week	I don't know	I don’t know	I don’t know	Family member(s) with high blood pressure	The risk of dying from HTN is low	Heart attack	Causing you to have diabetes	I don't know	No	Yes	Male	Urban	Write & read-only	Protestant	Unemployed	Oromo	Never	Current/Former	Current/Former	Yes
62	Female	Rural	Divorced	Unable to read and write	Orthodox Christian	Unemployed	1000	Gedeo	Never	Never	Never	No	No	No	No	No	118	79	No	Yes	No	No	No	I do not know	No	I do not know	Stop eating potato chips	I do not know	Quitting cigarette smoking	I don't know	I don’t know	I don’t know	A lot of stress and tension	When person does not have pain or feel ill, he/she is okay	I don't know	Making you nervous	I don't know	No	I do know	Female	Rural	Unable to read and write	Orthodox Christian	Unemployed	Gedeo	Never	Never	Never	No
50	Male	Rural	Divorced	Unable to read and write	Orthodox Christian	Unemployed	1800	Gedeo	Never	Never	Current/Former	No	No	No	No	No	144	94	No	No	No	No	I don’t know	I do not know	I do not know	I do not know	Avoid adding table salt to food	I do not know	Walking briskly for 30 minutes, three times a week	I don't know	I don’t know	I don’t know	I don’t know	I don’t know	I don't know	I don't know	I don't know	No	I do know	Male	Rural	Unable to read and write	Orthodox Christian	Unemployed	Gedeo	Never	Never	Current/Former	No
58	Female	Urban	Married	Unable to read and write	Orthodox Christian	Unemployed	3000	Oromo	Never	Never	Never	Yes	Yes	Yes	Yes	No	116	71	Yes	No	No	Yes	Yes	Yes	Yes	Yes	Eat baked chicken instead of fried	Yes	Walking briskly for 30 minutes, three times a week	Yes	No	145/110	A lot of headaches	The risk of dying from HTN is low	Heart attack	Causing you to gain weight	I don't know	Yes	Yes	Female	Urban	Unable to read and write	Orthodox Christian	Unemployed	Oromo	Never	Never	Never	Yes
71	Female	Rural	Married	Unable to read and write	Orthodox Christian	Unemployed	500	Gedeo	Current/Former	Current/Former	Current/Former	No	No	No	No	No	143	93	No	I do not know	I do not know	I do not Know	I don’t know	I do not know	No	I do not know	Stop eating potato chips	I do not know	I do not know	I don't know	No	I don’t know	Family member(s) with high blood pressure	When person does not have pain or feel ill, he/she is okay	I don't know	Making you nervous	I don't know	No	I do know	Female	Rural	Unable to read and write	Orthodox Christian	Unemployed	Gedeo	Current/Former	Current/Former	Current/Former	No
55	Male	Urban	Married	Write & read-only	Protestant	Merchant	4500	Gurage	Current/Former	Never	Current/Former	No	Yes	Yes	Yes	No	144	98	Yes	Yes	Yes	Yes	No	I do not know	Yes	Yes	Eat baked chicken instead of fried	Yes	Walking briskly for 30 minutes, three times a week	I don't know	No	I don’t know	A lot of headaches	When person does not have pain or feel ill, he/she is okay	I don't know	Causing you to gain weight	I don't know	No	I do know	Male	Urban	Write & read-only	Protestant	Merchant	Gurage	Current/Former	Never	Current/Former	No
55	Male	Urban	Married	Write & read-only	Protestant	Merchant	5000	Gedeo	Current/Former	Never	Current/Former	No	No	Yes	No	No	118	79	I do not know	I do not know	Yes	Yes	Yes	Yes	Yes	Yes	Eat baked chicken instead of fried	Yes	I do not know	Yes	Yes	145/110	A lot of headaches	The risk of dying from HTN is low	Heart attack	Causing you to have diabetes	No	Yes	No	Male	Urban	Write & read-only	Protestant	Merchant	Gedeo	Current/Former	Never	Current/Former	No
68	Male	Urban	Divorced	Primary educations completed (1-8)	Orthodox Christian	Merchant	7000	Gurage	Current/Former	Current/Former	Current/Former	No	No	No	No	No	116	76	I do not know	No	Yes	Yes	Yes	Yes	Yes	Yes	I don't know	Yes	I do not know	Yes	No	140/90	I don’t know	When person does not have pain or feel ill, he/she is okay	Kidney failure	Causing you to gain weight	I don't know	No	I do know	Male	Urban	Primary educations completed (1-8)	Orthodox Christian	Merchant	Gurage	Current/Former	Current/Former	Current/Former	No
68	Male	Rural	Married	Unable to read and write	Orthodox Christian	Unemployed	1700	Gedeo	Never	Never	Never	Yes	No	No	No	No	115	76	I do not know	I do not know	I do not know	No	I don’t know	No	No	No	I don't know	I do not know	Quitting cigarette smoking	I don't know	I don’t know	I don’t know	I don’t know	I don’t know	I don't know	I don't know	I don't know	No	I do know	Male	Rural	Unable to read and write	Orthodox Christian	Unemployed	Gedeo	Never	Never	Never	Yes
55	Female	Urban	Widowed	Primary educations completed (1-8)	Muslim	Merchant	5000	Gurage	Current/Former	Never	Never	No	No	No	Yes	No	131	85	Yes	I do not know	Yes	Yes	No	I do not know	Yes	Yes	Eat fast food or fried food	No	Lifting weights frequently	I don't know	No	I don’t know	A lot of headaches	I don’t know	Heart attack	Causing you to have diabetes	I don't know	No	I do know	Female	Urban	Primary educations completed (1-8)	Muslim	Merchant	Gurage	Current/Former	Never	Never	No
72	Female	Urban	Divorced	Unable to read and write	Catholic	Unemployed	700	Sidama	Never	Never	Never	Yes	No	No	No	No	115	78	No	I do not know	Yes	Yes	Yes	No	No	Yes	Avoid adding table salt to food	No	Lifting weights frequently	Yes	Yes	180/100	A lot of headaches	The risk of dying from HTN is low	Stroke	Causing you to gain weight	I don't know	Yes	No	Female	Urban	Unable to read and write	Catholic	Unemployed	Sidama	Never	Never	Never	Yes
80	Female	Rural	Married	Unable to read and write	Other	Other	700	Others	Never	Current/Former	Never	No	No	No	No	No	142	91	I do not know	I do not know	I do not know	I do not Know	I don’t know	I do not know	I do not know	I do not know	I don't know	I do not know	I do not know	I don't know	I don’t know	I don’t know	I don’t know	I don’t know	I don't know	I don't know	I don't know	Yes	Yes	Female	Rural	Unable to read and write	Other	Other	Others	Never	Current/Former	Never	No
50	Male	Urban	Married	Secondary educations completed (9-12)	Catholic	Private employee	7000	Gurage	Current/Former	Never	Current/Former	Yes	No	No	No	No	118	76	I do not know	Yes	Yes	Yes	No	No	Yes	Yes	Avoid adding table salt to food	I do not know	Quitting cigarette smoking	I don't know	No	I don’t know	A lot of headaches	The risk of dying from HTN is low	Arthritis	Damaging your blood vessels	I don't know	Yes	No	Male	Urban	Secondary educations completed (9-12)	Catholic	Private employee	Gurage	Current/Former	Never	Current/Former	Yes
59	Female	Rural	Widowed	Secondary educations completed (9-12)	Other	Farmer	2000	Gedeo	Never	Never	Never	No	No	No	No	No	142	92	No	I do not know	I do not know	Yes	I don’t know	I do not know	I do not know	I do not know	Avoid adding table salt to food	I do not know	Quitting cigarette smoking	I don't know	No	I don’t know	A lot of stress and tension	When person does not have pain or feel ill, he/she is okay	Kidney failure	Making you nervous	I don't know	No	I do know	Female	Rural	Secondary educations completed (9-12)	Other	Farmer	Gedeo	Never	Never	Never	No
50	Male	Urban	Married	Diploma and above	Protestant	Farmer	2500	Gedeo	Current/Former	Never	Never	No	No	No	Yes	No	116	71	Yes	No	Yes	Yes	No	No	Yes	No	I don't know	I do not know	Walking briskly for 30 minutes, three times a week	I don't know	No	I don’t know	A lot of headaches	The risk of dying from HTN is low	Kidney failure	Causing you to gain weight	I don't know	Yes	No	Male	Urban	Diploma and above	Protestant	Farmer	Gedeo	Current/Former	Never	Never	No
55	Female	Rural	Married	Unable to read and write	Protestant	Farmer	2700	Gedeo	Never	Never	Never	No	No	No	No	No	144	96	No	No	No	No	I don’t know	I do not know	I do not know	I do not know	Eat fast food or fried food	I do not know	Quitting cigarette smoking	Yes	I don’t know	140/90	A lot of headaches	The risk of dying from HTN is low	Arthritis	Damaging your blood vessels	No	Yes	I do know	Female	Rural	Unable to read and write	Protestant	Farmer	Gedeo	Never	Never	Never	No
56	Female	Urban	Widowed	Diploma and above	Muslim	Government employee	3000	Gurage	Current/Former	Current/Former	Current/Former	No	Yes	No	Yes	No	140	94	Yes	No	Yes	Yes	No	I do not know	Yes	No	Avoid adding table salt to food	Yes	Lifting weights frequently	Yes	Yes	145/110	Elevated blood pressure at three different times	The risk of dying from HTN is low	Kidney failure	Causing you to have diabetes	No	Yes	No	Female	Urban	Diploma and above	Muslim	Government employee	Gurage	Current/Former	Current/Former	Current/Former	No
55	Male	Rural	Divorced	Write & read-only	Protestant	Farmer	3200	Gedeo	Never	Never	Current/Former	Yes	No	No	No	Yes	118	78	I do not know	I do not know	I do not know	I do not Know	No	I do not know	No	I do not know	I don't know	I do not know	Quitting cigarette smoking	Yes	I don’t know	145/110	Elevated blood pressure at three different times	The risk of dying from HTN is low	Stroke	Causing you to have diabetes	I don't know	Yes	Yes	Male	Rural	Write & read-only	Protestant	Farmer	Gedeo	Never	Never	Current/Former	Yes
54	Female	Rural	Widowed	Unable to read and write	Protestant	Farmer	600	Gedeo	Never	Never	Never	No	No	No	No	No	116	78	No	I do not know	I do not know	I do not Know	I don’t know	No	I do not know	I do not know	Eat baked chicken instead of fried	No	Walking briskly for 30 minutes, three times a week	No	I don’t know	120/80	I don’t know	When person does not have pain or feel ill, he/she is okay	Stroke	Causing you to gain weight	I don't know	No	I do know	Female	Rural	Unable to read and write	Protestant	Farmer	Gedeo	Never	Never	Never	No
50	Male	Urban	Divorced	Diploma and above	Orthodox Christian	Merchant	8000	Gurage	Current/Former	Never	Current/Former	Yes	No	Yes	Yes	No	130	81	Yes	Yes	Yes	Yes	No	I do not know	Yes	Yes	Avoid adding table salt to food	Yes	Lifting weights frequently	No	Yes	120/80	Elevated blood pressure at three different times	The risk of dying from HTN is low	Arthritis	Damaging your blood vessels	I don't know	Yes	Yes	Male	Urban	Diploma and above	Orthodox Christian	Merchant	Gurage	Current/Former	Never	Current/Former	Yes
60	Female	Rural	Widowed	Unable to read and write	Protestant	Unemployed	500	Gedeo	Never	Current/Former	Never	No	No	No	No	No	119	77	I do not know	No	No	I do not Know	I don’t know	I do not know	I do not know	I do not know	Stop eating potato chips	No	I do not know	Yes	I don’t know	140/90	Family member(s) with high blood pressure	When person does not have pain or feel ill, he/she is okay	Kidney failure	Making you nervous	I don't know	No	I do know	Female	Rural	Unable to read and write	Protestant	Unemployed	Gedeo	Never	Current/Former	Never	No
72	Female	Urban	Married	Diploma and above	Protestant	Private employee	7000	Oromo	Current/Former	Never	Never	No	No	No	No	No	141	92	I do not know	I do not know	I do not know	I do not Know	No	I do not know	I do not know	No	I don't know	I do not know	Quitting cigarette smoking	Yes	I don’t know	180/100	Family member(s) with high blood pressure	When person does not have pain or feel ill, he/she is okay	Stroke	Causing you to gain weight	I don't know	No	I do know	Female	Urban	Diploma and above	Protestant	Private employee	Oromo	Current/Former	Never	Never	No
80	Female	Rural	Divorced	Primary educations completed (1-8)	Protestant	Unemployed	800	Gedeo	Never	Never	Current/Former	No	No	No	No	No	113	71	Yes	No	I do not know	I do not Know	No	I do not know	I do not know	I do not know	I don't know	I do not know	I do not know	Yes	I don’t know	180/100	A lot of stress and tension	When person does not have pain or feel ill, he/she is okay	Kidney failure	Making you nervous	I don't know	No	I do know	Female	Rural	Primary educations completed (1-8)	Protestant	Unemployed	Gedeo	Never	Never	Current/Former	No
53	Male	Urban	Married	Diploma and above	Muslim	Other	3200	Sidama	Current/Former	Never	Never	No	No	No	No	No	116	77	I do not know	Yes	Yes	Yes	No	I do not know	Yes	Yes	I don't know	Yes	Lifting weights frequently	Yes	No	145/110	A lot of headaches	The risk of dying from HTN is low	Kidney failure	Making you nervous	I don't know	No	No	Male	Urban	Diploma and above	Muslim	Other	Sidama	Current/Former	Never	Never	No
82	Female	Urban	Married	Unable to read and write	Orthodox Christian	Unemployed	1000	Gedeo	Never	Current/Former	Never	No	Yes	No	Yes	No	142	93	No	No	No	I do not Know	I don’t know	I do not know	I do not know	No	Eat baked chicken instead of fried	I do not know	Walking briskly for 30 minutes, three times a week	Yes	I don’t know	140/90	Family member(s) with high blood pressure	When person does not have pain or feel ill, he/she is okay	Heart attack	Causing you to gain weight	I don't know	No	No	Female	Urban	Unable to read and write	Orthodox Christian	Unemployed	Gedeo	Never	Current/Former	Never	No
68	Female	Rural	Married	Write & read-only	Muslim	Other	2000	Oromo	Current/Former	Never	Never	No	No	No	Yes	Yes	134	85	No	I do not know	I do not know	I do not Know	I don’t know	I do not know	I do not know	I do not know	I don't know	No	Quitting cigarette smoking	Yes	I don’t know	180/100	Family member(s) with high blood pressure	When person does not have pain or feel ill, he/she is okay	Stroke	Causing you to gain weight	I don't know	No	I do know	Female	Rural	Write & read-only	Muslim	Other	Oromo	Current/Former	Never	Never	No
85	Male	Urban	Married	Unable to read and write	Orthodox Christian	Unemployed	1000	Oromo	Never	Never	Never	No	No	Yes	Yes	No	142	92	No	No	No	No	No	I do not know	I do not know	I do not know	Stop eating potato chips	No	Walking briskly for 30 minutes, three times a week	Yes	I don’t know	145/110	A lot of headaches	The risk of dying from HTN is low	Kidney failure	Making you nervous	I don't know	No	I do know	Male	Urban	Unable to read and write	Orthodox Christian	Unemployed	Oromo	Never	Never	Never	No
50	Female	Rural	Married	Secondary educations completed (9-12)	Orthodox Christian	Unemployed	2000	Sidama	Current/Former	Current/Former	Current/Former	Yes	No	Yes	Yes	Yes	142	94	Yes	Yes	Yes	Yes	No	No	Yes	No	Stop eating potato chips	Yes	Walking briskly for 30 minutes, three times a week	Yes	I don’t know	140/90	A lot of headaches	The risk of dying from HTN is low	Stroke	Causing you to have diabetes	I don't know	Yes	No	Female	Rural	Secondary educations completed (9-12)	Orthodox Christian	Unemployed	Sidama	Current/Former	Current/Former	Current/Former	Yes
52	Male	Urban	Widowed	Diploma and above	Orthodox Christian	Unemployed	1300	Gedeo	Current/Former	Current/Former	Current/Former	Yes	No	Yes	Yes	Yes	143	94	Yes	No	I do not know	I do not Know	No	No	No	I do not know	I don't know	I do not know	Quitting cigarette smoking	Yes	I don’t know	180/100	A lot of stress and tension	When person does not have pain or feel ill, he/she is okay	Kidney failure	Making you nervous	I don't know	No	No	Male	Urban	Diploma and above	Orthodox Christian	Unemployed	Gedeo	Current/Former	Current/Former	Current/Former	Yes
55	Female	Rural	Divorced	Unable to read and write	Orthodox Christian	Unemployed	1500	Sidama	Current/Former	Never	Never	No	No	Yes	No	Yes	143	91	Yes	Yes	No	Yes	No	No	Yes	Yes	Eat baked chicken instead of fried	Yes	Lifting weights frequently	No	No	120/80	A lot of stress and tension	HTN may have no symptoms, and it can be life threatening	Arthritis	Damaging your blood vessels	I don't know	No	I do know	Female	Rural	Unable to read and write	Orthodox Christian	Unemployed	Sidama	Current/Former	Never	Never	No
80	Male	Urban	Married	Unable to read and write	Protestant	Unemployed	2000	Gedeo	Never	Never	Never	No	No	No	No	No	144	95	Yes	Yes	Yes	Yes	No	I do not know	I do not know	I do not know	Avoid adding table salt to food	I do not know	I do not know	Yes	I don’t know	180/100	Family member(s) with high blood pressure	When person does not have pain or feel ill, he/she is okay	Kidney failure	Making you nervous	I don't know	No		Male	Urban	Unable to read and write	Protestant	Unemployed	Gedeo	Never	Never	Never	No
51	Male	Rural	Divorced	Write & read-only	Muslim	Merchant	5000	Gurage	Current/Former	Never	Current/Former	No	Yes	Yes	Yes	No	145	96	I do not know	No	I do not know	I do not Know	I don’t know	I do not know	I do not know	I do not know	I don't know	I do not know	I do not know	I don't know	I don’t know	I don’t know	A lot of stress and tension	When person does not have pain or feel ill, he/she is okay	Arthritis	Causing you to have diabetes	I don't know	No	I do know	Male	Rural	Write & read-only	Muslim	Merchant	Gurage	Current/Former	Never	Current/Former	No
55	Female	Rural	Widowed	Unable to read and write	Protestant	Unemployed	1200	Gedeo	Never	Never	Never	Yes	Yes	Yes	No	No	140	91	Yes	Yes	Yes	Yes	No	I do not know	Yes	Yes	Stop eating potato chips	Yes	Walking briskly for 30 minutes, three times a week	Yes	No	140/90	A lot of headaches	The risk of dying from HTN is low	Heart attack	Causing you to have diabetes	No	Yes	No	Female	Rural	Unable to read and write	Protestant	Unemployed	Gedeo	Never	Never	Never	Yes
88	Female	Rural	Divorced	Write & read-only	Muslim	Unemployed	800	Gedeo	Never	Never	Never	No	No	No	No	No	144	95	No	No	I do not know	I do not Know	I don’t know	I do not know	I do not know	I do not know	I don't know	I do not know	I do not know	I don't know	I don’t know	I don’t know	I don’t know	I don’t know	I don't know	I don't know	I don't know	No	I do know	Female	Rural	Write & read-only	Muslim	Unemployed	Gedeo	Never	Never	Never	No
50	Female	Urban	Married	Secondary educations completed (9-12)	Orthodox Christian	Unemployed	2500	Sidama	Current/Former	Current/Former	Current/Former	No	Yes	Yes	Yes	No	126	78	I do not know	I do not know	I do not know	I do not Know	I don’t know	I do not know	I do not know	I do not know	Avoid adding table salt to food	I do not know	Quitting cigarette smoking	Yes	No	145/110	A lot of headaches	The risk of dying from HTN is low	Heart attack	Causing you to have diabetes	No	No	I do know	Female	Urban	Secondary educations completed (9-12)	Orthodox Christian	Unemployed	Sidama	Current/Former	Current/Former	Current/Former	No
50	Male	Urban	Married	Secondary educations completed (9-12)	Protestant	Merchant	3000	Gurage	Current/Former	Never	Current/Former	Yes	No	Yes	Yes	No	140	91	Yes	Yes	Yes	Yes	No	Yes	Yes	Yes	Eat fast food or fried food	Yes	Lifting weights frequently	No	No	120/80	A lot of headaches	The risk of dying from HTN is low	Arthritis	Damaging your blood vessels	I don't know	Yes	Yes	Male	Urban	Secondary educations completed (9-12)	Protestant	Merchant	Gurage	Current/Former	Never	Current/Former	Yes
55	Female	Rural	Divorced	Primary educations completed (1-8)	Catholic	Unemployed	1700	Sidama	Current/Former	Never	Current/Former	Yes	Yes	Yes	Yes	No	141	93	No	No	No	No	I don’t know	I do not know	I do not know	I do not know	I don't know	I do not know	I do not know	Yes	I don’t know	140/90	Family member(s) with high blood pressure	When person does not have pain or feel ill, he/she is okay	Kidney failure	Making you nervous	I don't know	No	I do know	Female	Rural	Primary educations completed (1-8)	Catholic	Unemployed	Sidama	Current/Former	Never	Current/Former	Yes
89	Female	Rural	Married	Unable to read and write	Protestant	Unemployed	1000	Gedeo	Current/Former	Current/Former	Current/Former	No	No	No	No	No	145	92	No	I do not know	I do not know	I do not Know	I don’t know	I do not know	I do not know	I do not know	I don't know	I do not know	I do not know	I don't know	I don’t know	I don’t know	I don’t know	I don’t know	I don't know	I don't know	I don't know	No	I do know	Female	Rural	Unable to read and write	Protestant	Unemployed	Gedeo	Current/Former	Current/Former	Current/Former	No
50	Male	Urban	Widowed	Secondary educations completed (9-12)	Orthodox Christian	Unemployed	2000	Oromo	Never	Never	Never	No	No	No	No	No	119	79	I do not know	I do not know	I do not know	I do not Know	I don’t know	No	No	I do not know	Avoid adding table salt to food	I do not know	Walking briskly for 30 minutes, three times a week	Yes	I don’t know	145/110	Family member(s) with high blood pressure	The risk of dying from HTN is low	Stroke	Causing you to gain weight	I don't know	No	I do know	Male	Urban	Secondary educations completed (9-12)	Orthodox Christian	Unemployed	Oromo	Never	Never	Never	No
53	Female	Rural	Widowed	Unable to read and write	Protestant	Private employee	1300	Gedeo	Current/Former	Current/Former	Current/Former	No	No	No	No	No	113	71	Yes	No	Yes	Yes	Yes	Yes	Yes	Yes	I don't know	Yes	Walking briskly for 30 minutes, three times a week	No	Yes	120/80	Family member(s) with high blood pressure	HTN may have no symptoms, and it can be life threatening	Arthritis	Causing you to have diabetes	No	Yes	Yes	Female	Rural	Unable to read and write	Protestant	Private employee	Gedeo	Current/Former	Current/Former	Current/Former	No
57	Male	Urban	Divorced	Diploma and above	Protestant	Unemployed	1900	Gedeo	Current/Former	Current/Former	Current/Former	Yes	No	No	No	No	116	77	I do not know	I do not know	No	Yes	Yes	I do not know	No	Yes	Avoid adding table salt to food	Yes	Lifting weights frequently	No	Yes	120/80	Elevated blood pressure at three different times	The risk of dying from HTN is low	Heart attack	Causing you to have diabetes	I don't know	Yes	Yes	Male	Urban	Diploma and above	Protestant	Unemployed	Gedeo	Current/Former	Current/Former	Current/Former	Yes
53	Male	Rural	Divorced	Primary educations completed (1-8)	Protestant	Merchant	6000	Gurage	Current/Former	Never	Current/Former	No	No	No	Yes	No	117	75	I do not know	I do not know	I do not know	I do not Know	I don’t know	No	I do not know	Yes	Eat fast food or fried food	I do not know	Lifting weights frequently	Yes	I don’t know	145/110	A lot of headaches	The risk of dying from HTN is low	Stroke	Making you nervous	I don't know	Yes	I do know	Male	Rural	Primary educations completed (1-8)	Protestant	Merchant	Gurage	Current/Former	Never	Current/Former	No
65	Male	Urban	Married	Write & read-only	Protestant	Farmer	2000	Gedeo	Current/Former	Current/Former	Current/Former	No	No	No	No	No	110	70	No	I do not know	Yes	Yes	Yes	No	No	Yes	Eat fast food or fried food	Yes	Lifting weights frequently	I don't know	No	I don’t know	A lot of headaches	The risk of dying from HTN is low	Stroke	Causing you to gain weight	I don't know	Yes	Yes	Male	Urban	Write & read-only	Protestant	Farmer	Gedeo	Current/Former	Current/Former	Current/Former	No
52	Male	Rural	Married	Unable to read and write	Orthodox Christian	Farmer	800	Gedeo	Never	Never	Never	No	No	No	No	No	130	80	I do not know	I do not know	I do not know	Yes	No	I do not know	Yes	No	Avoid adding table salt to food	I do not know	I do not know	I don't know	I don’t know	I don’t know	I don’t know	I don’t know	I don't know	I don't know	I don't know	No	I do know	Male	Rural	Unable to read and write	Orthodox Christian	Farmer	Gedeo	Never	Never	Never	No
55	Female	Urban	Divorced	Write & read-only	Protestant	Government employee	4000	Oromo	Current/Former	Never	Current/Former	Yes	No	No	No	No	119	79	Yes	Yes	Yes	Yes	No	I do not know	Yes	No	I don't know	No	Lifting weights frequently	No	No	120/80	Elevated blood pressure at three different times	HTN may have no symptoms, and it can be life threatening	I don't know	Damaging your blood vessels	No	Yes	I do know	Female	Urban	Write & read-only	Protestant	Government employee	Oromo	Current/Former	Never	Current/Former	Yes
54	Female	Rural	Divorced	Unable to read and write	Orthodox Christian	Unemployed	900	Gedeo	Current/Former	Current/Former	Current/Former	No	No	No	No	No	132	84	I do not know	I do not know	I do not know	I do not Know	I don’t know	I do not know	Yes	No	Stop eating potato chips	I do not know	Quitting cigarette smoking	I don't know	No	I don’t know	Family member(s) with high blood pressure	The risk of dying from HTN is low	Arthritis	Making you nervous	I don't know	Yes	I do know	Female	Rural	Unable to read and write	Orthodox Christian	Unemployed	Gedeo	Current/Former	Current/Former	Current/Former	No
65	Male	Urban	Married	Primary educations completed (1-8)	Muslim	Other	2000	Gurage	Current/Former	Never	Current/Former	Yes	Yes	Yes	Yes	No	141	91	Yes	Yes	Yes	Yes	No	I do not know	Yes	No	Eat fast food or fried food	Yes	Walking briskly for 30 minutes, three times a week	Yes	No	145/110	Family member(s) with high blood pressure	The risk of dying from HTN is low	Kidney failure	Causing you to have diabetes	No	Yes	Yes	Male	Urban	Primary educations completed (1-8)	Muslim	Other	Gurage	Current/Former	Never	Current/Former	Yes
55	Male	Urban	Divorced	Secondary educations completed (9-12)	Protestant	Unemployed	1000	Gedeo	Never	Never	Never	No	No	No	No	No	118	77	No	I do not know	I do not know	I do not Know	I don’t know	I do not know	I do not know	I do not know	I don't know	I do not know	I do not know	Yes	I don’t know	180/100	A lot of stress and tension	When person does not have pain or feel ill, he/she is okay	Stroke	I don't know	I don't know	No	I do know	Male	Urban	Secondary educations completed (9-12)	Protestant	Unemployed	Gedeo	Never	Never	Never	No
55	Male	Urban	Divorced	Unable to read and write	Catholic	Merchant	1400	Oromo	Never	Never	Never	No	Yes	Yes	Yes	No	141	88	No	I do not know	I do not know	I do not Know	I don’t know	I do not know	I do not know	No	Stop eating potato chips	I do not know	Quitting cigarette smoking	Yes	I don’t know	140/90	Family member(s) with high blood pressure	When person does not have pain or feel ill, he/she is okay	Stroke	Making you nervous	I don't know	No	No	Male	Urban	Unable to read and write	Catholic	Merchant	Oromo	Never	Never	Never	No
55	Female	Rural	Married	Write & read-only	Muslim	Merchant	3500	Gedeo	Current/Former	Current/Former	Current/Former	Yes	No	No	No	No	119	78	No	I do not know	Yes	Yes	No	Yes	Yes	No	Eat baked chicken instead of fried	I do not know	Walking briskly for 30 minutes, three times a week	Yes	I don’t know	140/90	Family member(s) with high blood pressure	When person does not have pain or feel ill, he/she is okay	Stroke	Causing you to gain weight	I don't know	No	No	Female	Rural	Write & read-only	Muslim	Merchant	Gedeo	Current/Former	Current/Former	Current/Former	Yes
58	Male	Urban	Married	Write & read-only	Protestant	Unemployed	2000	Oromo	Never	Never	Current/Former	Yes	No	No	No	No	141	93	No	Yes	Yes	Yes	No	Yes	Yes	Yes	Eat baked chicken instead of fried	No	Walking briskly for 30 minutes, three times a week	I don't know	I don’t know	I don’t know	Family member(s) with high blood pressure	The risk of dying from HTN is low	Heart attack	Causing you to have diabetes	I don't know	No	Yes	Male	Urban	Write & read-only	Protestant	Unemployed	Oromo	Never	Never	Current/Former	Yes
62	Female	Rural	Divorced	Unable to read and write	Orthodox Christian	Unemployed	1000	Gedeo	Never	Never	Never	No	No	No	No	No	118	79	No	Yes	No	No	No	I do not know	No	I do not know	Stop eating potato chips	I do not know	Quitting cigarette smoking	I don't know	I don’t know	I don’t know	A lot of stress and tension	When person does not have pain or feel ill, he/she is okay	I don't know	Making you nervous	I don't know	No	I do know	Female	Rural	Unable to read and write	Orthodox Christian	Unemployed	Gedeo	Never	Never	Never	No
50	Male	Rural	Divorced	Unable to read and write	Orthodox Christian	Unemployed	1800	Gedeo	Never	Never	Current/Former	No	No	No	No	No	144	94	No	No	No	No	I don’t know	I do not know	I do not know	I do not know	Avoid adding table salt to food	I do not know	Walking briskly for 30 minutes, three times a week	I don't know	I don’t know	I don’t know	I don’t know	I don’t know	I don't know	I don't know	I don't know	No	I do know	Male	Rural	Unable to read and write	Orthodox Christian	Unemployed	Gedeo	Never	Never	Current/Former	No
58	Female	Urban	Married	Unable to read and write	Orthodox Christian	Unemployed	3000	Oromo	Never	Never	Never	Yes	Yes	Yes	Yes	No	116	71	Yes	No	No	Yes	Yes	Yes	Yes	Yes	Eat baked chicken instead of fried	Yes	Walking briskly for 30 minutes, three times a week	Yes	No	145/110	A lot of headaches	The risk of dying from HTN is low	Heart attack	Causing you to gain weight	I don't know	Yes	Yes	Female	Urban	Unable to read and write	Orthodox Christian	Unemployed	Oromo	Never	Never	Never	Yes
71	Female	Rural	Married	Unable to read and write	Orthodox Christian	Unemployed	500	Gedeo	Current/Former	Current/Former	Current/Former	No	No	No	No	No	143	93	No	I do not know	I do not know	I do not Know	I don’t know	I do not know	No	I do not know	Stop eating potato chips	I do not know	I do not know	I don't know	No	I don’t know	Family member(s) with high blood pressure	When person does not have pain or feel ill, he/she is okay	I don't know	Making you nervous	I don't know	No	I do know	Female	Rural	Unable to read and write	Orthodox Christian	Unemployed	Gedeo	Current/Former	Current/Former	Current/Former	No
55	Male	Urban	Married	Write & read-only	Protestant	Merchant	4500	Gurage	Current/Former	Never	Current/Former	No	Yes	Yes	Yes	No	144	98	Yes	Yes	Yes	Yes	No	I do not know	Yes	Yes	Eat baked chicken instead of fried	Yes	Walking briskly for 30 minutes, three times a week	I don't know	No	I don’t know	A lot of headaches	When person does not have pain or feel ill, he/she is okay	I don't know	Causing you to gain weight	I don't know	No	I do know	Male	Urban	Write & read-only	Protestant	Merchant	Gurage	Current/Former	Never	Current/Former	No
55	Male	Urban	Married	Write & read-only	Protestant	Merchant	5000	Gedeo	Current/Former	Never	Current/Former	No	No	Yes	No	No	118	79	I do not know	I do not know	Yes	Yes	Yes	Yes	Yes	Yes	Eat baked chicken instead of fried	Yes	I do not know	Yes	Yes	145/110	A lot of headaches	The risk of dying from HTN is low	Heart attack	Causing you to have diabetes	No	Yes	No	Male	Urban	Write & read-only	Protestant	Merchant	Gedeo	Current/Former	Never	Current/Former	No
68	Male	Urban	Divorced	Primary educations completed (1-8)	Orthodox Christian	Merchant	7000	Gurage	Current/Former	Current/Former	Current/Former	No	No	No	No	No	116	76	I do not know	No	Yes	Yes	Yes	Yes	Yes	Yes	I don't know	Yes	I do not know	Yes	No	140/90	I don’t know	When person does not have pain or feel ill, he/she is okay	Kidney failure	Causing you to gain weight	I don't know	No	I do know	Male	Urban	Primary educations completed (1-8)	Orthodox Christian	Merchant	Gurage	Current/Former	Current/Former	Current/Former	No
68	Male	Rural	Married	Unable to read and write	Orthodox Christian	Unemployed	1700	Gedeo	Never	Never	Never	Yes	No	No	No	No	115	76	I do not know	I do not know	I do not know	No	I don’t know	No	No	No	I don't know	I do not know	Quitting cigarette smoking	I don't know	I don’t know	I don’t know	I don’t know	I don’t know	I don't know	I don't know	I don't know	No	I do know	Male	Rural	Unable to read and write	Orthodox Christian	Unemployed	Gedeo	Never	Never	Never	Yes
55	Female	Urban	Widowed	Primary educations completed (1-8)	Muslim	Merchant	5000	Gurage	Current/Former	Never	Never	No	No	No	Yes	No	131	85	Yes	I do not know	Yes	Yes	No	I do not know	Yes	Yes	Eat fast food or fried food	No	Lifting weights frequently	I don't know	No	I don’t know	A lot of headaches	I don’t know	Heart attack	Causing you to have diabetes	I don't know	No	I do know	Female	Urban	Primary educations completed (1-8)	Muslim	Merchant	Gurage	Current/Former	Never	Never	No
72	Female	Urban	Divorced	Unable to read and write	Catholic	Unemployed	700	Sidama	Never	Never	Never	Yes	No	No	No	No	115	78	No	I do not know	Yes	Yes	Yes	No	No	Yes	Avoid adding table salt to food	No	Lifting weights frequently	Yes	Yes	180/100	A lot of headaches	The risk of dying from HTN is low	Stroke	Causing you to gain weight	I don't know	Yes	No	Female	Urban	Unable to read and write	Catholic	Unemployed	Sidama	Never	Never	Never	Yes
80	Female	Rural	Married	Unable to read and write	Other	Other	700	Others	Never	Current/Former	Never	No	No	No	No	No	142	91	I do not know	I do not know	I do not know	I do not Know	I don’t know	I do not know	I do not know	I do not know	I don't know	I do not know	I do not know	I don't know	I don’t know	I don’t know	I don’t know	I don’t know	I don't know	I don't know	I don't know	Yes	Yes	Female	Rural	Unable to read and write	Other	Other	Others	Never	Current/Former	Never	No
50	Male	Urban	Married	Secondary educations completed (9-12)	Catholic	Private employee	7000	Gurage	Current/Former	Never	Current/Former	Yes	No	No	No	No	118	76	I do not know	Yes	Yes	Yes	No	No	Yes	Yes	Avoid adding table salt to food	I do not know	Quitting cigarette smoking	I don't know	No	I don’t know	A lot of headaches	The risk of dying from HTN is low	Arthritis	Damaging your blood vessels	I don't know	Yes	No	Male	Urban	Secondary educations completed (9-12)	Catholic	Private employee	Gurage	Current/Former	Never	Current/Former	Yes
59	Female	Rural	Widowed	Secondary educations completed (9-12)	Other	Farmer	2000	Gedeo	Never	Never	Never	No	No	No	No	No	142	92	No	I do not know	I do not know	Yes	I don’t know	I do not know	I do not know	I do not know	Avoid adding table salt to food	I do not know	Quitting cigarette smoking	I don't know	No	I don’t know	A lot of stress and tension	When person does not have pain or feel ill, he/she is okay	Kidney failure	Making you nervous	I don't know	No	I do know	Female	Rural	Secondary educations completed (9-12)	Other	Farmer	Gedeo	Never	Never	Never	No
50	Male	Urban	Married	Diploma and above	Protestant	Farmer	2500	Gedeo	Current/Former	Never	Never	No	No	No	Yes	No	116	71	Yes	No	Yes	Yes	No	No	Yes	No	I don't know	I do not know	Walking briskly for 30 minutes, three times a week	I don't know	No	I don’t know	A lot of headaches	The risk of dying from HTN is low	Kidney failure	Causing you to gain weight	I don't know	Yes	No	Male	Urban	Diploma and above	Protestant	Farmer	Gedeo	Current/Former	Never	Never	No
55	Female	Rural	Married	Unable to read and write	Protestant	Farmer	2700	Gedeo	Never	Never	Never	No	No	No	No	No	144	96	No	No	No	No	I don’t know	I do not know	I do not know	I do not know	Eat fast food or fried food	I do not know	Quitting cigarette smoking	Yes	I don’t know	140/90	A lot of headaches	The risk of dying from HTN is low	Arthritis	Damaging your blood vessels	No	Yes	I do know	Female	Rural	Unable to read and write	Protestant	Farmer	Gedeo	Never	Never	Never	No
56	Female	Urban	Widowed	Diploma and above	Muslim	Government employee	3000	Gurage	Current/Former	Current/Former	Current/Former	No	Yes	No	Yes	No	140	94	Yes	No	Yes	Yes	No	I do not know	Yes	No	Avoid adding table salt to food	Yes	Lifting weights frequently	Yes	Yes	145/110	Elevated blood pressure at three different times	The risk of dying from HTN is low	Kidney failure	Causing you to have diabetes	No	Yes	No	Female	Urban	Diploma and above	Muslim	Government employee	Gurage	Current/Former	Current/Former	Current/Former	No
55	Male	Rural	Divorced	Write & read-only	Protestant	Farmer	3200	Gedeo	Never	Never	Current/Former	Yes	No	No	No	Yes	118	78	I do not know	I do not know	I do not know	I do not Know	No	I do not know	No	I do not know	I don't know	I do not know	Quitting cigarette smoking	Yes	I don’t know	145/110	Elevated blood pressure at three different times	The risk of dying from HTN is low	Stroke	Causing you to have diabetes	I don't know	Yes	Yes	Male	Rural	Write & read-only	Protestant	Farmer	Gedeo	Never	Never	Current/Former	Yes
54	Female	Rural	Widowed	Unable to read and write	Protestant	Farmer	600	Gedeo	Never	Never	Never	No	No	No	No	No	116	78	No	I do not know	I do not know	I do not Know	I don’t know	No	I do not know	I do not know	Eat baked chicken instead of fried	No	Walking briskly for 30 minutes, three times a week	No	I don’t know	120/80	I don’t know	When person does not have pain or feel ill, he/she is okay	Stroke	Causing you to gain weight	I don't know	No	I do know	Female	Rural	Unable to read and write	Protestant	Farmer	Gedeo	Never	Never	Never	No
50	Male	Urban	Divorced	Diploma and above	Orthodox Christian	Merchant	8000	Gurage	Current/Former	Never	Current/Former	Yes	No	Yes	Yes	No	130	81	Yes	Yes	Yes	Yes	No	I do not know	Yes	Yes	Avoid adding table salt to food	Yes	Lifting weights frequently	No	Yes	120/80	Elevated blood pressure at three different times	The risk of dying from HTN is low	Arthritis	Damaging your blood vessels	I don't know	Yes	Yes	Male	Urban	Diploma and above	Orthodox Christian	Merchant	Gurage	Current/Former	Never	Current/Former	Yes
60	Female	Rural	Widowed	Unable to read and write	Protestant	Unemployed	500	Gedeo	Never	Current/Former	Never	No	No	No	No	No	119	77	I do not know	No	No	I do not Know	I don’t know	I do not know	I do not know	I do not know	Stop eating potato chips	No	I do not know	Yes	I don’t know	140/90	Family member(s) with high blood pressure	When person does not have pain or feel ill, he/she is okay	Kidney failure	Making you nervous	I don't know	No	I do know	Female	Rural	Unable to read and write	Protestant	Unemployed	Gedeo	Never	Current/Former	Never	No
72	Female	Urban	Married	Diploma and above	Protestant	Private employee	7000	Oromo	Current/Former	Never	Never	No	No	No	No	No	136	87	I do not know	I do not know	I do not know	I do not Know	No	I do not know	I do not know	No	I don't know	I do not know	Quitting cigarette smoking	Yes	I don’t know	180/100	Family member(s) with high blood pressure	When person does not have pain or feel ill, he/she is okay	Stroke	Causing you to gain weight	I don't know	No	I do know	Female	Urban	Diploma and above	Protestant	Private employee	Oromo	Current/Former	Never	Never	No
80	Female	Rural	Divorced	Primary educations completed (1-8)	Protestant	Unemployed	800	Gedeo	Never	Never	Never	No	No	No	No	No	113	71	Yes	No	I do not know	I do not Know	No	I do not know	I do not know	I do not know	I don't know	I do not know	I do not know	Yes	I don’t know	180/100	A lot of stress and tension	When person does not have pain or feel ill, he/she is okay	Kidney failure	Making you nervous	I don't know	No	I do know	Female	Rural	Primary educations completed (1-8)	Protestant	Unemployed	Gedeo	Never	Never	Never	No
53	Male	Urban	Married	Diploma and above	Muslim	Other	3200	Sidama	Current/Former	Never	Never	No	No	No	No	No	116	77	I do not know	Yes	Yes	Yes	No	I do not know	Yes	Yes	I don't know	Yes	Lifting weights frequently	Yes	No	145/110	A lot of headaches	The risk of dying from HTN is low	Kidney failure	Making you nervous	I don't know	No	No	Male	Urban	Diploma and above	Muslim	Other	Sidama	Current/Former	Never	Never	No
65	Male	Urban	Married	Write & read-only	Protestant	Farmer	2000	Gedeo	Current/Former	Current/Former	Current/Former	No	No	No	No	No	110	70	No	I do not know	Yes	Yes	Yes	No	No	Yes	Eat fast food or fried food	Yes	Lifting weights frequently	I don't know	No	I don’t know	A lot of headaches	The risk of dying from HTN is low	Stroke	Causing you to gain weight	I don't know	Yes	Yes	Male	Urban	Write & read-only	Protestant	Farmer	Gedeo	Current/Former	Current/Former	Current/Former	No
52	Male	Rural	Married	Unable to read and write	Orthodox Christian	Farmer	800	Gedeo	Never	Never	Never	No	No	No	No	No	130	80	I do not know	I do not know	I do not know	Yes	No	I do not know	Yes	No	Avoid adding table salt to food	I do not know	I do not know	I don't know	I don’t know	I don’t know	I don’t know	I don’t know	I don't know	I don't know	I don't know	No	I do know	Male	Rural	Unable to read and write	Orthodox Christian	Farmer	Gedeo	Never	Never	Never	No
55	Female	Urban	Divorced	Write & read-only	Protestant	Government employee	4000	Oromo	Current/Former	Never	Current/Former	Yes	No	No	No	No	119	79	Yes	Yes	Yes	Yes	No	I do not know	Yes	No	I don't know	No	Lifting weights frequently	No	No	120/80	Elevated blood pressure at three different times	HTN may have no symptoms, and it can be life threatening	I don't know	Damaging your blood vessels	No	Yes	I do know	Female	Urban	Write & read-only	Protestant	Government employee	Oromo	Current/Former	Never	Current/Former	Yes
54	Female	Rural	Divorced	Unable to read and write	Orthodox Christian	Unemployed	900	Gedeo	Current/Former	Current/Former	Current/Former	No	No	No	No	No	132	84	I do not know	I do not know	I do not know	I do not Know	I don’t know	I do not know	Yes	No	Stop eating potato chips	I do not know	Quitting cigarette smoking	I don't know	No	I don’t know	Family member(s) with high blood pressure	The risk of dying from HTN is low	Arthritis	Making you nervous	I don't know	Yes	I do know	Female	Rural	Unable to read and write	Orthodox Christian	Unemployed	Gedeo	Current/Former	Current/Former	Current/Former	No
65	Male	Urban	Married	Primary educations completed (1-8)	Muslim	Other	2000	Gurage	Current/Former	Never	Current/Former	Yes	Yes	Yes	Yes	No	141	91	Yes	Yes	Yes	Yes	No	I do not know	Yes	No	Eat fast food or fried food	Yes	Walking briskly for 30 minutes, three times a week	Yes	No	145/110	Family member(s) with high blood pressure	The risk of dying from HTN is low	Kidney failure	Causing you to have diabetes	No	Yes	Yes	Male	Urban	Primary educations completed (1-8)	Muslim	Other	Gurage	Current/Former	Never	Current/Former	Yes
55	Male	Urban	Divorced	Secondary educations completed (9-12)	Protestant	Unemployed	1000	Gedeo	Never	Never	Never	No	No	No	No	No	118	77	No	I do not know	I do not know	I do not Know	I don’t know	I do not know	I do not know	I do not know	I don't know	I do not know	I do not know	Yes	I don’t know	180/100	A lot of stress and tension	When person does not have pain or feel ill, he/she is okay	Stroke	I don't know	I don't know	No	I do know	Male	Urban	Secondary educations completed (9-12)	Protestant	Unemployed	Gedeo	Never	Never	Never	No
55	Male	Urban	Divorced	Unable to read and write	Catholic	Merchant	1400	Oromo	Never	Never	Never	No	Yes	Yes	Yes	No	141	88	No	I do not know	I do not know	I do not Know	I don’t know	I do not know	I do not know	No	Stop eating potato chips	I do not know	Quitting cigarette smoking	Yes	I don’t know	140/90	Family member(s) with high blood pressure	When person does not have pain or feel ill, he/she is okay	Stroke	Making you nervous	I don't know	No	No	Male	Urban	Unable to read and write	Catholic	Merchant	Oromo	Never	Never	Never	No
55	Female	Rural	Married	Write & read-only	Muslim	Merchant	3500	Gedeo	Current/Former	Current/Former	Current/Former	Yes	No	No	No	No	119	78	No	I do not know	Yes	Yes	No	Yes	Yes	No	Eat baked chicken instead of fried	I do not know	Walking briskly for 30 minutes, three times a week	Yes	I don’t know	140/90	Family member(s) with high blood pressure	When person does not have pain or feel ill, he/she is okay	Stroke	Causing you to gain weight	I don't know	No	No	Female	Rural	Write & read-only	Muslim	Merchant	Gedeo	Current/Former	Current/Former	Current/Former	Yes
58	Male	Urban	Married	Write & read-only	Protestant	Unemployed	2000	Oromo	Never	Never	Current/Former	Yes	No	No	No	No	141	93	No	Yes	Yes	Yes	No	Yes	Yes	Yes	Eat baked chicken instead of fried	No	Walking briskly for 30 minutes, three times a week	I don't know	I don’t know	I don’t know	Family member(s) with high blood pressure	The risk of dying from HTN is low	Heart attack	Causing you to have diabetes	I don't know	No	Yes	Male	Urban	Write & read-only	Protestant	Unemployed	Oromo	Never	Never	Current/Former	Yes
62	Female	Rural	Divorced	Unable to read and write	Orthodox Christian	Unemployed	1000	Gedeo	Never	Never	Never	No	No	No	No	No	118	79	No	Yes	No	No	No	I do not know	No	I do not know	Stop eating potato chips	I do not know	Quitting cigarette smoking	I don't know	I don’t know	I don’t know	A lot of stress and tension	When person does not have pain or feel ill, he/she is okay	I don't know	Making you nervous	I don't know	No	I do know	Female	Rural	Unable to read and write	Orthodox Christian	Unemployed	Gedeo	Never	Never	Never	No
50	Male	Rural	Divorced	Unable to read and write	Orthodox Christian	Unemployed	1800	Gedeo	Never	Never	Current/Former	No	No	No	No	No	144	94	No	No	No	No	I don’t know	I do not know	I do not know	I do not know	Avoid adding table salt to food	I do not know	Walking briskly for 30 minutes, three times a week	I don't know	I don’t know	I don’t know	I don’t know	I don’t know	I don't know	I don't know	I don't know	No	I do know	Male	Rural	Unable to read and write	Orthodox Christian	Unemployed	Gedeo	Never	Never	Current/Former	No
58	Female	Urban	Married	Unable to read and write	Orthodox Christian	Unemployed	3000	Oromo	Never	Never	Never	Yes	Yes	Yes	Yes	No	116	71	Yes	No	No	Yes	Yes	Yes	Yes	Yes	Eat baked chicken instead of fried	Yes	Walking briskly for 30 minutes, three times a week	Yes	No	145/110	A lot of headaches	The risk of dying from HTN is low	Heart attack	Causing you to gain weight	I don't know	Yes	Yes	Female	Urban	Unable to read and write	Orthodox Christian	Unemployed	Oromo	Never	Never	Never	Yes
71	Female	Rural	Married	Unable to read and write	Orthodox Christian	Unemployed	500	Gedeo	Current/Former	Current/Former	Never	No	No	No	No	No	143	93	No	I do not know	I do not know	I do not Know	I don’t know	I do not know	No	I do not know	Stop eating potato chips	I do not know	I do not know	I don't know	No	I don’t know	Family member(s) with high blood pressure	When person does not have pain or feel ill, he/she is okay	I don't know	Making you nervous	I don't know	No	I do know	Female	Rural	Unable to read and write	Orthodox Christian	Unemployed	Gedeo	Current/Former	Current/Former	Never	No
55	Male	Urban	Married	Write & read-only	Protestant	Merchant	4500	Gurage	Current/Former	Never	Current/Former	No	Yes	Yes	Yes	No	144	98	Yes	Yes	Yes	Yes	No	I do not know	Yes	Yes	Eat baked chicken instead of fried	Yes	Walking briskly for 30 minutes, three times a week	I don't know	No	I don’t know	A lot of headaches	When person does not have pain or feel ill, he/she is okay	I don't know	Causing you to gain weight	I don't know	No	I do know	Male	Urban	Write & read-only	Protestant	Merchant	Gurage	Current/Former	Never	Current/Former	No
55	Male	Urban	Married	Write & read-only	Protestant	Merchant	5000	Gedeo	Current/Former	Never	Current/Former	No	No	Yes	No	No	118	79	I do not know	I do not know	Yes	Yes	Yes	Yes	Yes	Yes	Eat baked chicken instead of fried	Yes	I do not know	Yes	Yes	145/110	A lot of headaches	The risk of dying from HTN is low	Heart attack	Causing you to have diabetes	No	Yes	No	Male	Urban	Write & read-only	Protestant	Merchant	Gedeo	Current/Former	Never	Current/Former	No
68	Male	Urban	Divorced	Primary educations completed (1-8)	Orthodox Christian	Merchant	7000	Gurage	Current/Former	Current/Former	Current/Former	No	No	No	No	No	116	76	I do not know	No	Yes	Yes	Yes	Yes	Yes	Yes	I don't know	Yes	I do not know	Yes	No	140/90	I don’t know	When person does not have pain or feel ill, he/she is okay	Kidney failure	Causing you to gain weight	I don't know	No	I do know	Male	Urban	Primary educations completed (1-8)	Orthodox Christian	Merchant	Gurage	Current/Former	Current/Former	Current/Former	No
68	Male	Rural	Married	Unable to read and write	Orthodox Christian	Unemployed	1700	Gedeo	Never	Never	Never	Yes	No	No	No	No	115	76	I do not know	I do not know	I do not know	No	I don’t know	No	No	No	I don't know	I do not know	Quitting cigarette smoking	I don't know	I don’t know	I don’t know	I don’t know	I don’t know	I don't know	I don't know	I don't know	No	I do know	Male	Rural	Unable to read and write	Orthodox Christian	Unemployed	Gedeo	Never	Never	Never	Yes
55	Female	Urban	Widowed	Primary educations completed (1-8)	Muslim	Merchant	5000	Gurage	Current/Former	Never	Never	No	No	No	Yes	No	131	85	Yes	I do not know	Yes	Yes	No	I do not know	Yes	Yes	Eat fast food or fried food	No	Lifting weights frequently	I don't know	No	I don’t know	A lot of headaches	I don’t know	Heart attack	Causing you to have diabetes	I don't know	No	I do know	Female	Urban	Primary educations completed (1-8)	Muslim	Merchant	Gurage	Current/Former	Never	Never	No
72	Female	Urban	Divorced	Unable to read and write	Catholic	Unemployed	700	Sidama	Never	Never	Never	Yes	No	No	No	No	115	78	No	I do not know	Yes	Yes	Yes	No	No	Yes	Avoid adding table salt to food	No	Lifting weights frequently	Yes	Yes	180/100	A lot of headaches	The risk of dying from HTN is low	Stroke	Causing you to gain weight	I don't know	Yes	No	Female	Urban	Unable to read and write	Catholic	Unemployed	Sidama	Never	Never	Never	Yes
80	Female	Rural	Married	Unable to read and write	Other	Other	700	Others	Never	Current/Former	Never	No	No	No	No	No	142	91	I do not know	I do not know	I do not know	I do not Know	I don’t know	I do not know	I do not know	I do not know	I don't know	I do not know	I do not know	I don't know	I don’t know	I don’t know	I don’t know	I don’t know	I don't know	I don't know	I don't know	Yes	Yes	Female	Rural	Unable to read and write	Other	Other	Others	Never	Current/Former	Never	No
50	Male	Urban	Married	Secondary educations completed (9-12)	Catholic	Private employee	7000	Gurage	Current/Former	Never	Current/Former	Yes	No	No	No	No	118	76	I do not know	Yes	Yes	Yes	No	No	Yes	Yes	Avoid adding table salt to food	I do not know	Quitting cigarette smoking	I don't know	No	I don’t know	A lot of headaches	The risk of dying from HTN is low	Arthritis	Damaging your blood vessels	I don't know	Yes	No	Male	Urban	Secondary educations completed (9-12)	Catholic	Private employee	Gurage	Current/Former	Never	Current/Former	Yes
59	Female	Rural	Widowed	Secondary educations completed (9-12)	Other	Farmer	2000	Gedeo	Never	Never	Never	No	No	No	No	No	142	92	No	I do not know	I do not know	Yes	I don’t know	I do not know	I do not know	I do not know	Avoid adding table salt to food	I do not know	Quitting cigarette smoking	I don't know	No	I don’t know	A lot of stress and tension	When person does not have pain or feel ill, he/she is okay	Kidney failure	Making you nervous	I don't know	No	I do know	Female	Rural	Secondary educations completed (9-12)	Other	Farmer	Gedeo	Never	Never	Never	No
50	Male	Urban	Married	Diploma and above	Protestant	Farmer	2500	Gedeo	Current/Former	Never	Never	No	No	No	Yes	No	116	71	Yes	No	Yes	Yes	No	No	Yes	No	I don't know	I do not know	Walking briskly for 30 minutes, three times a week	I don't know	No	I don’t know	A lot of headaches	The risk of dying from HTN is low	Kidney failure	Causing you to gain weight	I don't know	Yes	No	Male	Urban	Diploma and above	Protestant	Farmer	Gedeo	Current/Former	Never	Never	No
55	Female	Rural	Married	Unable to read and write	Protestant	Farmer	2700	Gedeo	Never	Never	Never	No	No	No	No	No	144	96	No	No	No	No	I don’t know	I do not know	I do not know	I do not know	Eat fast food or fried food	I do not know	Quitting cigarette smoking	Yes	I don’t know	140/90	A lot of headaches	The risk of dying from HTN is low	Arthritis	Damaging your blood vessels	No	Yes	I do know	Female	Rural	Unable to read and write	Protestant	Farmer	Gedeo	Never	Never	Never	No
56	Female	Urban	Widowed	Diploma and above	Muslim	Government employee	3000	Gurage	Current/Former	Current/Former	Never	No	Yes	No	Yes	No	139	87	Yes	No	Yes	Yes	No	I do not know	Yes	No	Avoid adding table salt to food	Yes	Lifting weights frequently	Yes	Yes	145/110	Elevated blood pressure at three different times	The risk of dying from HTN is low	Kidney failure	Causing you to have diabetes	No	Yes	No	Female	Urban	Diploma and above	Muslim	Government employee	Gurage	Current/Former	Current/Former	Never	No
55	Male	Rural	Divorced	Write & read-only	Protestant	Farmer	3200	Gedeo	Never	Never	Current/Former	Yes	No	No	No	Yes	118	78	I do not know	I do not know	I do not know	I do not Know	No	I do not know	No	I do not know	I don't know	I do not know	Quitting cigarette smoking	Yes	I don’t know	145/110	Elevated blood pressure at three different times	The risk of dying from HTN is low	Stroke	Causing you to have diabetes	I don't know	Yes	Yes	Male	Rural	Write & read-only	Protestant	Farmer	Gedeo	Never	Never	Current/Former	Yes
54	Female	Rural	Widowed	Unable to read and write	Protestant	Farmer	600	Gedeo	Never	Never	Never	No	No	No	No	No	116	78	No	I do not know	I do not know	I do not Know	I don’t know	No	I do not know	I do not know	Eat baked chicken instead of fried	No	Walking briskly for 30 minutes, three times a week	No	I don’t know	120/80	I don’t know	When person does not have pain or feel ill, he/she is okay	Stroke	Causing you to gain weight	I don't know	No	I do know	Female	Rural	Unable to read and write	Protestant	Farmer	Gedeo	Never	Never	Never	No
50	Male	Urban	Divorced	Diploma and above	Orthodox Christian	Merchant	8000	Gurage	Current/Former	Never	Current/Former	Yes	No	Yes	Yes	No	130	81	Yes	Yes	Yes	Yes	No	I do not know	Yes	Yes	Avoid adding table salt to food	Yes	Lifting weights frequently	No	Yes	120/80	Elevated blood pressure at three different times	The risk of dying from HTN is low	Arthritis	Damaging your blood vessels	I don't know	Yes	Yes	Male	Urban	Diploma and above	Orthodox Christian	Merchant	Gurage	Current/Former	Never	Current/Former	Yes
60	Female	Rural	Widowed	Unable to read and write	Protestant	Unemployed	500	Gedeo	Never	Current/Former	Never	No	No	No	No	No	119	77	I do not know	No	No	I do not Know	I don’t know	I do not know	I do not know	I do not know	Stop eating potato chips	No	I do not know	Yes	I don’t know	140/90	Family member(s) with high blood pressure	When person does not have pain or feel ill, he/she is okay	Kidney failure	Making you nervous	I don't know	No	I do know	Female	Rural	Unable to read and write	Protestant	Unemployed	Gedeo	Never	Current/Former	Never	No
72	Female	Urban	Married	Diploma and above	Protestant	Private employee	7000	Oromo	Current/Former	Never	Never	No	No	No	No	No	141	92	I do not know	I do not know	I do not know	I do not Know	No	I do not know	I do not know	No	I don't know	I do not know	Quitting cigarette smoking	Yes	I don’t know	180/100	Family member(s) with high blood pressure	When person does not have pain or feel ill, he/she is okay	Stroke	Causing you to gain weight	I don't know	No	I do know	Female	Urban	Diploma and above	Protestant	Private employee	Oromo	Current/Former	Never	Never	No
80	Female	Rural	Divorced	Primary educations completed (1-8)	Protestant	Unemployed	800	Gedeo	Never	Never	Never	No	No	No	No	No	113	71	Yes	No	I do not know	I do not Know	No	I do not know	I do not know	I do not know	I don't know	I do not know	I do not know	Yes	I don’t know	180/100	A lot of stress and tension	When person does not have pain or feel ill, he/she is okay	Kidney failure	Making you nervous	I don't know	No	I do know	Female	Rural	Primary educations completed (1-8)	Protestant	Unemployed	Gedeo	Never	Never	Never	No
53	Male	Urban	Married	Diploma and above	Muslim	Other	3200	Sidama	Current/Former	Never	Never	No	No	No	No	No	116	77	I do not know	Yes	Yes	Yes	No	I do not know	Yes	Yes	I don't know	Yes	Lifting weights frequently	Yes	No	145/110	A lot of headaches	The risk of dying from HTN is low	Kidney failure	Making you nervous	I don't know	No	No	Male	Urban	Diploma and above	Muslim	Other	Sidama	Current/Former	Never	Never	No
82	Female	Urban	Married	Unable to read and write	Orthodox Christian	Unemployed	1000	Gedeo	Never	Current/Former	Never	No	Yes	No	Yes	No	142	93	No	No	No	I do not Know	I don’t know	I do not know	I do not know	No	Eat baked chicken instead of fried	I do not know	Walking briskly for 30 minutes, three times a week	Yes	I don’t know	140/90	Family member(s) with high blood pressure	When person does not have pain or feel ill, he/she is okay	Heart attack	Causing you to gain weight	I don't know	No	No	Female	Urban	Unable to read and write	Orthodox Christian	Unemployed	Gedeo	Never	Current/Former	Never	No
68	Female	Rural	Married	Write & read-only	Muslim	Other	2000	Oromo	Current/Former	Never	Never	No	No	No	Yes	Yes	134	85	No	I do not know	I do not know	I do not Know	I don’t know	I do not know	I do not know	I do not know	I don't know	No	Quitting cigarette smoking	Yes	I don’t know	180/100	Family member(s) with high blood pressure	When person does not have pain or feel ill, he/she is okay	Stroke	Causing you to gain weight	I don't know	No	I do know	Female	Rural	Write & read-only	Muslim	Other	Oromo	Current/Former	Never	Never	No
85	Male	Urban	Married	Unable to read and write	Orthodox Christian	Unemployed	1000	Oromo	Never	Never	Never	No	No	Yes	Yes	No	142	92	No	No	No	No	No	I do not know	I do not know	I do not know	Stop eating potato chips	No	Walking briskly for 30 minutes, three times a week	Yes	I don’t know	145/110	A lot of headaches	The risk of dying from HTN is low	Kidney failure	Making you nervous	I don't know	No	I do know	Male	Urban	Unable to read and write	Orthodox Christian	Unemployed	Oromo	Never	Never	Never	No
50	Female	Rural	Married	Secondary educations completed (9-12)	Orthodox Christian	Unemployed	2000	Sidama	Current/Former	Current/Former	Current/Former	Yes	No	Yes	Yes	Yes	142	94	Yes	Yes	Yes	Yes	No	No	Yes	No	Stop eating potato chips	Yes	Walking briskly for 30 minutes, three times a week	Yes	I don’t know	140/90	A lot of headaches	The risk of dying from HTN is low	Stroke	Causing you to have diabetes	I don't know	Yes	No	Female	Rural	Secondary educations completed (9-12)	Orthodox Christian	Unemployed	Sidama	Current/Former	Current/Former	Current/Former	Yes
52	Male	Urban	Widowed	Diploma and above	Orthodox Christian	Unemployed	1300	Gedeo	Current/Former	Current/Former	Current/Former	Yes	No	Yes	Yes	Yes	143	94	Yes	No	I do not know	I do not Know	No	No	No	I do not know	I don't know	I do not know	Quitting cigarette smoking	Yes	I don’t know	180/100	A lot of stress and tension	When person does not have pain or feel ill, he/she is okay	Kidney failure	Making you nervous	I don't know	No	No	Male	Urban	Diploma and above	Orthodox Christian	Unemployed	Gedeo	Current/Former	Current/Former	Current/Former	Yes
55	Female	Rural	Divorced	Unable to read and write	Orthodox Christian	Unemployed	1500	Sidama	Current/Former	Never	Never	No	No	Yes	No	Yes	143	91	Yes	Yes	No	Yes	No	No	Yes	Yes	Eat baked chicken instead of fried	Yes	Lifting weights frequently	No	No	120/80	A lot of stress and tension	HTN may have no symptoms, and it can be life threatening	Arthritis	Damaging your blood vessels	I don't know	No	I do know	Female	Rural	Unable to read and write	Orthodox Christian	Unemployed	Sidama	Current/Former	Never	Never	No
80	Male	Urban	Married	Unable to read and write	Protestant	Unemployed	2000	Gedeo	Never	Current/Former	Never	No	No	No	No	No	144	95	Yes	Yes	Yes	Yes	No	I do not know	I do not know	I do not know	Avoid adding table salt to food	I do not know	I do not know	Yes	I don’t know	180/100	Family member(s) with high blood pressure	When person does not have pain or feel ill, he/she is okay	Kidney failure	Making you nervous	I don't know	No		Male	Urban	Unable to read and write	Protestant	Unemployed	Gedeo	Never	Current/Former	Never	No
51	Male	Rural	Divorced	Write & read-only	Muslim	Merchant	5000	Gurage	Current/Former	Never	Current/Former	No	Yes	Yes	Yes	No	145	96	I do not know	No	I do not know	I do not Know	I don’t know	I do not know	I do not know	I do not know	I don't know	I do not know	I do not know	I don't know	I don’t know	I don’t know	A lot of stress and tension	When person does not have pain or feel ill, he/she is okay	Arthritis	Causing you to have diabetes	I don't know	No	I do know	Male	Rural	Write & read-only	Muslim	Merchant	Gurage	Current/Former	Never	Current/Former	No
55	Female	Rural	Widowed	Unable to read and write	Protestant	Unemployed	1200	Gedeo	Never	Never	Never	Yes	Yes	Yes	No	No	140	91	Yes	Yes	Yes	Yes	No	I do not know	Yes	Yes	Stop eating potato chips	Yes	Walking briskly for 30 minutes, three times a week	Yes	No	140/90	A lot of headaches	The risk of dying from HTN is low	Heart attack	Causing you to have diabetes	No	Yes	No	Female	Rural	Unable to read and write	Protestant	Unemployed	Gedeo	Never	Never	Never	Yes
88	Female	Rural	Divorced	Write & read-only	Muslim	Unemployed	800	Gedeo	Never	Never	Never	No	No	No	No	No	144	95	No	No	I do not know	I do not Know	I don’t know	I do not know	I do not know	I do not know	I don't know	I do not know	I do not know	I don't know	I don’t know	I don’t know	I don’t know	I don’t know	I don't know	I don't know	I don't know	No	I do know	Female	Rural	Write & read-only	Muslim	Unemployed	Gedeo	Never	Never	Never	No
50	Female	Urban	Married	Secondary educations completed (9-12)	Orthodox Christian	Unemployed	2500	Sidama	Current/Former	Current/Former	Current/Former	No	Yes	Yes	Yes	No	134	84	I do not know	I do not know	I do not know	I do not Know	I don’t know	I do not know	I do not know	I do not know	Avoid adding table salt to food	I do not know	Quitting cigarette smoking	Yes	No	145/110	A lot of headaches	The risk of dying from HTN is low	Heart attack	Causing you to have diabetes	No	No	I do know	Female	Urban	Secondary educations completed (9-12)	Orthodox Christian	Unemployed	Sidama	Current/Former	Current/Former	Current/Former	No
50	Male	Urban	Married	Secondary educations completed (9-12)	Protestant	Merchant	3000	Gurage	Current/Former	Never	Never	Yes	No	Yes	Yes	No	140	91	Yes	Yes	Yes	Yes	No	Yes	Yes	Yes	Eat fast food or fried food	Yes	Lifting weights frequently	No	No	120/80	A lot of headaches	The risk of dying from HTN is low	Arthritis	Damaging your blood vessels	I don't know	Yes	Yes	Male	Urban	Secondary educations completed (9-12)	Protestant	Merchant	Gurage	Current/Former	Never	Never	Yes
55	Female	Rural	Divorced	Primary educations completed (1-8)	Catholic	Unemployed	1700	Sidama	Current/Former	Never	Current/Former	Yes	Yes	Yes	Yes	No	141	93	No	No	No	No	I don’t know	I do not know	I do not know	I do not know	I don't know	I do not know	I do not know	Yes	I don’t know	140/90	Family member(s) with high blood pressure	When person does not have pain or feel ill, he/she is okay	Kidney failure	Making you nervous	I don't know	No	I do know	Female	Rural	Primary educations completed (1-8)	Catholic	Unemployed	Sidama	Current/Former	Never	Current/Former	Yes
89	Female	Rural	Married	Unable to read and write	Protestant	Unemployed	1000	Gedeo	Current/Former	Current/Former	Current/Former	No	No	No	No	No	145	92	No	I do not know	I do not know	I do not Know	I don’t know	I do not know	I do not know	I do not know	I don't know	I do not know	I do not know	I don't know	I don’t know	I don’t know	I don’t know	I don’t know	I don't know	I don't know	I don't know	No	I do know	Female	Rural	Unable to read and write	Protestant	Unemployed	Gedeo	Current/Former	Current/Former	Current/Former	No
50	Male	Urban	Widowed	Secondary educations completed (9-12)	Orthodox Christian	Unemployed	2000	Oromo	Never	Never	Never	No	No	No	No	No	119	79	I do not know	I do not know	I do not know	I do not Know	I don’t know	No	No	I do not know	Avoid adding table salt to food	I do not know	Walking briskly for 30 minutes, three times a week	Yes	I don’t know	145/110	Family member(s) with high blood pressure	The risk of dying from HTN is low	Stroke	Causing you to gain weight	I don't know	No	I do know	Male	Urban	Secondary educations completed (9-12)	Orthodox Christian	Unemployed	Oromo	Never	Never	Never	No
53	Female	Rural	Widowed	Unable to read and write	Protestant	Private employee	1300	Gedeo	Current/Former	Current/Former	Current/Former	No	No	No	No	No	113	71	Yes	No	Yes	Yes	Yes	Yes	Yes	Yes	I don't know	Yes	Walking briskly for 30 minutes, three times a week	No	Yes	120/80	Family member(s) with high blood pressure	HTN may have no symptoms, and it can be life threatening	Arthritis	Causing you to have diabetes	No	Yes	Yes	Female	Rural	Unable to read and write	Protestant	Private employee	Gedeo	Current/Former	Current/Former	Current/Former	No
57	Male	Urban	Divorced	Diploma and above	Protestant	Unemployed	1900	Gedeo	Current/Former	Current/Former	Current/Former	Yes	No	No	No	No	116	77	I do not know	I do not know	No	Yes	Yes	I do not know	No	Yes	Avoid adding table salt to food	Yes	Lifting weights frequently	No	Yes	120/80	Elevated blood pressure at three different times	The risk of dying from HTN is low	Heart attack	Causing you to have diabetes	I don't know	Yes	Yes	Male	Urban	Diploma and above	Protestant	Unemployed	Gedeo	Current/Former	Current/Former	Current/Former	Yes
53	Male	Rural	Divorced	Primary educations completed (1-8)	Protestant	Merchant	6000	Gurage	Current/Former	Never	Never	No	No	No	Yes	No	117	75	I do not know	I do not know	I do not know	I do not Know	I don’t know	No	I do not know	Yes	Eat fast food or fried food	I do not know	Lifting weights frequently	Yes	I don’t know	145/110	A lot of headaches	The risk of dying from HTN is low	Stroke	Making you nervous	I don't know	Yes	I do know	Male	Rural	Primary educations completed (1-8)	Protestant	Merchant	Gurage	Current/Former	Never	Never	No
50	Female	Urban	Married	Write & read-only	Orthodox Christian	Unemployed	1700	Sidama	Never	Never	Never	Yes	Yes	No	No	No	116	78	I do not know	Yes	No	Yes	I don’t know	I do not know	Yes	I do not know	Eat fast food or fried food	No	Walking briskly for 30 minutes, three times a week	Yes	I don’t know	140/90	Family member(s) with high blood pressure	When person does not have pain or feel ill, he/she is okay	Stroke	Causing you to gain weight	I don't know	Yes	I do know	Female	Urban	Write & read-only	Orthodox Christian	Unemployed	Sidama	Never	Never	Never	Yes
54	Female	Rural	Widowed	Unable to read and write	Protestant	Farmer	600	Gedeo	Never	Never	Never	No	No	No	No	No	116	78	No	I do not know	I do not know	I do not Know	I don’t know	No	I do not know	I do not know	Eat baked chicken instead of fried	No	Walking briskly for 30 minutes, three times a week	No	I don’t know	120/80	I don’t know	When person does not have pain or feel ill, he/she is okay	Stroke	Causing you to gain weight	I don't know	No	I do know	Female	Rural	Unable to read and write	Protestant	Farmer	Gedeo	Never	Never	Never	No
50	Male	Urban	Divorced	Diploma and above	Orthodox Christian	Merchant	8000	Gurage	Current/Former	Never	Current/Former	Yes	No	Yes	Yes	No	130	81	Yes	Yes	Yes	Yes	No	I do not know	Yes	Yes	Avoid adding table salt to food	Yes	Lifting weights frequently	No	Yes	120/80	Elevated blood pressure at three different times	The risk of dying from HTN is low	Arthritis	Damaging your blood vessels	I don't know	Yes	Yes	Male	Urban	Diploma and above	Orthodox Christian	Merchant	Gurage	Current/Former	Never	Current/Former	Yes
60	Female	Rural	Widowed	Unable to read and write	Protestant	Unemployed	500	Gedeo	Never	Current/Former	Never	No	No	No	No	No	119	77	I do not know	No	No	I do not Know	I don’t know	I do not know	I do not know	I do not know	Stop eating potato chips	No	I do not know	Yes	I don’t know	140/90	Family member(s) with high blood pressure	When person does not have pain or feel ill, he/she is okay	Kidney failure	Making you nervous	I don't know	No	I do know	Female	Rural	Unable to read and write	Protestant	Unemployed	Gedeo	Never	Current/Former	Never	No
72	Female	Urban	Married	Diploma and above	Protestant	Private employee	7000	Oromo	Current/Former	Never	Never	No	No	No	No	No	141	92	I do not know	I do not know	I do not know	I do not Know	No	I do not know	I do not know	No	I don't know	I do not know	Quitting cigarette smoking	Yes	I don’t know	180/100	Family member(s) with high blood pressure	When person does not have pain or feel ill, he/she is okay	Stroke	Causing you to gain weight	I don't know	No	I do know	Female	Urban	Diploma and above	Protestant	Private employee	Oromo	Current/Former	Never	Never	No
80	Female	Rural	Divorced	Primary educations completed (1-8)	Protestant	Unemployed	800	Gedeo	Never	Never	Never	No	No	No	No	No	113	71	Yes	No	I do not know	I do not Know	No	I do not know	I do not know	I do not know	I don't know	I do not know	I do not know	Yes	I don’t know	180/100	A lot of stress and tension	When person does not have pain or feel ill, he/she is okay	Kidney failure	Making you nervous	I don't know	No	I do know	Female	Rural	Primary educations completed (1-8)	Protestant	Unemployed	Gedeo	Never	Never	Never	No
53	Male	Urban	Married	Diploma and above	Muslim	Other	3200	Sidama	Current/Former	Never	Never	No	No	No	No	No	116	77	I do not know	Yes	Yes	Yes	No	I do not know	Yes	Yes	I don't know	Yes	Lifting weights frequently	Yes	No	145/110	A lot of headaches	The risk of dying from HTN is low	Kidney failure	Making you nervous	I don't know	No	No	Male	Urban	Diploma and above	Muslim	Other	Sidama	Current/Former	Never	Never	No
82	Female	Urban	Married	Unable to read and write	Orthodox Christian	Unemployed	1000	Gedeo	Never	Current/Former	Never	No	Yes	No	Yes	No	142	93	No	No	No	I do not Know	I don’t know	I do not know	I do not know	No	Eat baked chicken instead of fried	I do not know	Walking briskly for 30 minutes, three times a week	Yes	I don’t know	140/90	Family member(s) with high blood pressure	When person does not have pain or feel ill, he/she is okay	Heart attack	Causing you to gain weight	I don't know	No	No	Female	Urban	Unable to read and write	Orthodox Christian	Unemployed	Gedeo	Never	Current/Former	Never	No
68	Female	Rural	Married	Write & read-only	Muslim	Other	2000	Oromo	Current/Former	Never	Never	No	No	No	Yes	Yes	134	85	No	I do not know	I do not know	I do not Know	I don’t know	I do not know	I do not know	I do not know	I don't know	No	Quitting cigarette smoking	Yes	I don’t know	180/100	Family member(s) with high blood pressure	When person does not have pain or feel ill, he/she is okay	Stroke	Causing you to gain weight	I don't know	No	I do know	Female	Rural	Write & read-only	Muslim	Other	Oromo	Current/Former	Never	Never	No
85	Male	Urban	Married	Unable to read and write	Orthodox Christian	Unemployed	1000	Oromo	Never	Never	Never	No	No	Yes	Yes	No	142	92	No	No	No	No	No	I do not know	I do not know	I do not know	Stop eating potato chips	No	Walking briskly for 30 minutes, three times a week	Yes	I don’t know	145/110	A lot of headaches	The risk of dying from HTN is low	Kidney failure	Making you nervous	I don't know	No	I do know	Male	Urban	Unable to read and write	Orthodox Christian	Unemployed	Oromo	Never	Never	Never	No
50	Female	Rural	Married	Secondary educations completed (9-12)	Orthodox Christian	Unemployed	2000	Sidama	Current/Former	Current/Former	Current/Former	Yes	No	Yes	Yes	Yes	142	94	Yes	Yes	Yes	Yes	No	No	Yes	No	Stop eating potato chips	Yes	Walking briskly for 30 minutes, three times a week	Yes	I don’t know	140/90	A lot of headaches	The risk of dying from HTN is low	Stroke	Causing you to have diabetes	I don't know	Yes	No	Female	Rural	Secondary educations completed (9-12)	Orthodox Christian	Unemployed	Sidama	Current/Former	Current/Former	Current/Former	Yes
52	Male	Urban	Widowed	Diploma and above	Orthodox Christian	Unemployed	1300	Gedeo	Current/Former	Current/Former	Current/Former	Yes	No	Yes	Yes	Yes	143	94	Yes	No	I do not know	I do not Know	No	No	No	I do not know	I don't know	I do not know	Quitting cigarette smoking	Yes	I don’t know	180/100	A lot of stress and tension	When person does not have pain or feel ill, he/she is okay	Kidney failure	Making you nervous	I don't know	No	No	Male	Urban	Diploma and above	Orthodox Christian	Unemployed	Gedeo	Current/Former	Current/Former	Current/Former	Yes
55	Female	Rural	Divorced	Unable to read and write	Orthodox Christian	Unemployed	1500	Sidama	Current/Former	Never	Never	No	No	Yes	No	Yes	143	91	Yes	Yes	No	Yes	No	No	Yes	Yes	Eat baked chicken instead of fried	Yes	Lifting weights frequently	No	No	120/80	A lot of stress and tension	HTN may have no symptoms, and it can be life threatening	Arthritis	Damaging your blood vessels	I don't know	No	I do know	Female	Rural	Unable to read and write	Orthodox Christian	Unemployed	Sidama	Current/Former	Never	Never	No
80	Male	Urban	Married	Unable to read and write	Protestant	Unemployed	2000	Gedeo	Never	Never	Never	No	No	No	No	No	144	95	Yes	Yes	Yes	Yes	No	I do not know	I do not know	I do not know	Avoid adding table salt to food	I do not know	I do not know	Yes	I don’t know	180/100	Family member(s) with high blood pressure	When person does not have pain or feel ill, he/she is okay	Kidney failure	Making you nervous	I don't know	No		Male	Urban	Unable to read and write	Protestant	Unemployed	Gedeo	Never	Never	Never	No
51	Male	Rural	Divorced	Write & read-only	Muslim	Merchant	5000	Gurage	Current/Former	Never	Current/Former	No	Yes	Yes	Yes	No	125	76	I do not know	No	I do not know	I do not Know	I don’t know	I do not know	I do not know	I do not know	I don't know	I do not know	I do not know	I don't know	I don’t know	I don’t know	A lot of stress and tension	When person does not have pain or feel ill, he/she is okay	Arthritis	Causing you to have diabetes	I don't know	No	I do know	Male	Rural	Write & read-only	Muslim	Merchant	Gurage	Current/Former	Never	Current/Former	No
55	Female	Rural	Widowed	Unable to read and write	Protestant	Unemployed	1200	Gedeo	Never	Current/Former	Never	Yes	Yes	Yes	No	No	140	91	Yes	Yes	Yes	Yes	No	I do not know	Yes	Yes	Stop eating potato chips	Yes	Walking briskly for 30 minutes, three times a week	Yes	No	140/90	A lot of headaches	The risk of dying from HTN is low	Heart attack	Causing you to have diabetes	No	Yes	No	Female	Rural	Unable to read and write	Protestant	Unemployed	Gedeo	Never	Current/Former	Never	Yes
50	Male	Urban	Married	Secondary educations completed (9-12)	Catholic	Private employee	7000	Gurage	Current/Former	Never	Never	Yes	No	No	No	No	118	76	I do not know	Yes	Yes	Yes	No	No	Yes	Yes	Avoid adding table salt to food	I do not know	Quitting cigarette smoking	I don't know	No	I don’t know	A lot of headaches	The risk of dying from HTN is low	Arthritis	Damaging your blood vessels	I don't know	Yes	No	Male	Urban	Secondary educations completed (9-12)	Catholic	Private employee	Gurage	Current/Former	Never	Never	Yes
59	Female	Rural	Widowed	Secondary educations completed (9-12)	Other	Farmer	2000	Gedeo	Never	Never	Never	No	No	No	No	No	142	92	No	I do not know	I do not know	Yes	I don’t know	I do not know	Yes	I do not know	Avoid adding table salt to food	I do not know	Quitting cigarette smoking	I don't know	No	I don’t know	A lot of stress and tension	When person does not have pain or feel ill, he/she is okay	Kidney failure	Making you nervous	I don't know	No	I do know	Female	Rural	Secondary educations completed (9-12)	Other	Farmer	Gedeo	Never	Never	Never	No
50	Male	Urban	Married	Diploma and above	Protestant	Farmer	2500	Gedeo	Current/Former	Never	Never	No	No	No	Yes	No	116	71	Yes	No	Yes	Yes	No	No	Yes	No	I don't know	I do not know	Walking briskly for 30 minutes, three times a week	I don't know	No	I don’t know	A lot of headaches	The risk of dying from HTN is low	Kidney failure	Causing you to gain weight	I don't know	Yes	No	Male	Urban	Diploma and above	Protestant	Farmer	Gedeo	Current/Former	Never	Never	No
55	Female	Rural	Married	Unable to read and write	Protestant	Farmer	2700	Gedeo	Never	Never	Never	No	No	No	No	No	144	96	No	No	No	No	I don’t know	I do not know	I do not know	I do not know	Eat fast food or fried food	I do not know	Quitting cigarette smoking	Yes	I don’t know	140/90	A lot of headaches	The risk of dying from HTN is low	Arthritis	Damaging your blood vessels	No	Yes	I do know	Female	Rural	Unable to read and write	Protestant	Farmer	Gedeo	Never	Never	Never	No
56	Female	Urban	Widowed	Diploma and above	Muslim	Government employee	3000	Gurage	Current/Former	Current/Former	Current/Former	No	Yes	No	Yes	No	140	94	Yes	No	Yes	Yes	No	I do not know	Yes	No	Avoid adding table salt to food	Yes	Lifting weights frequently	Yes	Yes	145/110	Elevated blood pressure at three different times	The risk of dying from HTN is low	Kidney failure	Causing you to have diabetes	No	Yes	No	Female	Urban	Diploma and above	Muslim	Government employee	Gurage	Current/Former	Current/Former	Current/Former	No
[truncated: 64 more columns]
